# Supplementary material for: Development and validation of immune-based biomarkers and deep learning models for Alzheimer’s disease
Source: Front Genet. 2022 Aug 22;13:968598. doi: 10.3389/fgene.2022.968598 (PMC9441688; doi:10.3389/fgene.2022.968598)
Supplement: Supplementary file 1 [file Table1.XLS]

Tag	logFC	AveExpr	t	P.Value	adj.P.Val	B
MRPL51	-0.566250743428581	9.07901550993574	-12.4003693902518	8.11049141636647e-28	1.43158283990284e-23	52.4448317885257
NDUFA1	-1.09643961067892	10.9548917496827	-11.9646357347422	2.30533081919753e-26	2.03456971448278e-22	49.158628635976
RPL36AL	-0.708910081900957	11.6635935811024	-11.6828125940468	1.97641420894075e-25	1.16285624006711e-21	47.0492804878484
CETN2	-0.342302493118897	9.53846688181526	-10.8948149213866	7.41351681138434e-23	3.27139963094362e-19	41.2315661806873
NDUFS5	-0.920081013409812	9.39844862459036	-10.7854981865372	1.66926735916697e-22	5.89284763133123e-19	40.4350758323394
SHFM1	-0.546080967277289	8.3281864584739	-10.5136913951025	1.24036498366907e-21	3.64894705445712e-18	38.4672252573455
RPS25	-0.650520801687005	13.697633447992	-10.3401580013131	4.41952586239668e-21	1.1144150142452e-17	37.2207364381923
COX17	-0.527356745665912	9.65359336174297	-10.2343334238937	9.55375617519662e-21	2.10791687810494e-17	36.464572805501
RPA3	-0.430618683758953	8.52120332146988	-10.123117620528	2.14080807645317e-20	4.19860037305277e-17	35.6732465015737
UQCRH	-0.424765584953647	8.93129225211647	-10.0065138983026	4.96950735537128e-20	8.77167743296584e-17	34.8473919989483
ATP6V1E1	-0.415812390148144	10.7252761210984	-9.81296342458865	1.99319325046236e-19	3.19835036944647e-16	33.4854811993566
HSPE1	-0.499919709449204	8.2976215083494	-9.70782096001738	4.2185385306472e-19	5.85973013455333e-16	32.750486009226
TBCA	-0.637319526514654	10.0321604148675	-9.70461991922735	4.31570402522199e-19	5.85973013455333e-16	32.7281639881095
MRPL33	-0.331308671780507	9.35200613256827	-9.57710439682713	1.06624454667894e-18	1.21326067018406e-15	31.8416349629003
RPF2	-0.379675840597415	8.31206858658635	-9.50324584908198	1.79608631389814e-18	1.86486585450683e-15	31.3305806703818
ENY2	-0.693916591664061	8.58217937945382	-9.47860790419479	2.1364854143748e-18	2.09506133606276e-15	31.1605061417497
ATP5I	-0.338126552659773	8.66231045310576	-9.32856972933285	6.1204604766382e-18	5.66179645058321e-15	30.1292544832476
RPS27A	-0.530778183037306	12.1002800230361	-9.31922871009083	6.53327238449777e-18	5.66179645058321e-15	30.0653079318802
SNRPB2	-0.322895636280638	9.42305221592169	-9.31485324826212	6.73603339540238e-18	5.66179645058321e-15	30.0353649696382
DNAJA1	-0.660770234178051	10.1453873126305	-9.30104885909504	7.41758561422617e-18	5.95126380348664e-15	29.9409401667308
SSB	-0.423878672218104	8.40944029982731	-9.25593736964421	1.01590022703434e-17	7.79637169886223e-15	29.6328359313852
GTF2H5	-0.437977142894562	8.68070659087952	-9.14881726586879	2.13767642618505e-17	1.51533842403102e-14	28.9041276703618
OARD1	-0.274434271012007	8.51025172675904	-9.14774835198042	2.15356028124641e-17	1.51533842403102e-14	28.8968769890598
ATP5O	-0.673811735130505	10.0600261327751	-9.13119744079337	2.41499298298524e-17	1.52239432652402e-14	28.7846615246215
CWC15	-0.349036487994166	8.59159065032128	-9.01714936069411	5.30416591312435e-17	3.22840801836407e-14	28.0141504589488
ATP6V1D	-0.447779599702917	9.42021813987952	-8.93973845967934	9.02324782018961e-17	5.30897824247223e-14	27.4939269093222
UFC1	-0.37452329444231	9.72536938808835	-8.92428321984707	1.00303280778052e-16	5.71113938391417e-14	27.3903352336059
SARNP	-0.685943632321289	8.93770796226104	-8.83903435153461	1.79504257466812e-16	9.56039083609227e-14	26.8205867579649
AIF1	-0.590093963590954	11.098984638745	-8.83202073592183	1.882852079414e-16	9.56039083609227e-14	26.773837486832
GNL2	-0.266877784432094	8.4223272665743	-8.83102021810641	1.89572080484522e-16	9.56039083609227e-14	26.7671700950755
PSMA3	-0.286091432114624	7.92353613712651	-8.82386258354003	1.99036198330188e-16	9.75885537979487e-14	26.7194834283408
GIMAP7	-0.34168265837855	9.1681323611747	-8.75035358830268	3.27886506267671e-16	1.56419587084612e-13	26.2309040538916
ATP5EP2	-0.573122069495687	12.8045449184337	-8.71898337964573	4.05472482233292e-16	1.83512686766663e-13	26.0230518287482
SLIRP	-0.68130934723899	9.0052525565502	-8.71366547425215	4.20320889913533e-16	1.85477100696594e-13	25.9878554250224
UQCRBP1	-0.782158167164923	8.03841126266265	-8.6372322212645	7.03948557892928e-16	2.95842761794478e-13	25.4832396504708
GTF2B	-0.39616342735305	8.63241367716867	-8.55796270349957	1.19877602559671e-15	4.80899900631991e-13	24.9624070372263
ATP5J	-0.585616084371736	9.06693350046051	-8.55148637044777	1.2519242669658e-15	4.91060338582518e-13	24.9199690673537
DBI	-0.53508281385106	8.37243006515462	-8.53994030852219	1.35253267575494e-15	5.07947962973412e-13	24.8443533537
PPIAL4A	-0.430842843494629	9.26709756289558	-8.53049752820982	1.44073693715968e-15	5.29800993287615e-13	24.7825532246893
MRPL22	-0.377674564942506	8.14982583034137	-8.52377792476751	1.50695230692475e-15	5.42841125908751e-13	24.7385980220461
CCDC53	-0.391704526884951	8.78083542075904	-8.51724697293528	1.574195797933e-15	5.55722600586307e-13	24.69589485877
MRPS18C	-0.338159438995393	7.96579859520884	-8.49497280255831	1.82668242030764e-15	6.2671598266062e-13	24.5503871938267
CREBRF	0.338879650269892	10.7813627719357	8.49337124882803	1.84631075283849e-15	6.2671598266062e-13	24.5399329178352
LSM3	-0.776017378290417	8.35910216106024	-8.43015750504692	2.81285596332002e-15	9.19439270528922e-13	24.1281614230718
RPS24	-0.651428643725628	8.68932005678916	-8.39221327043258	3.61869410338381e-15	1.14693804999598e-12	23.8818071606612
ZMAT2	-0.563844837348141	9.98355905268675	-8.32373239778603	5.69292026893166e-15	1.76290764327917e-12	23.4387539079171
CDC26	-0.274474647413069	9.3659158384739	-8.29898509913295	6.70246642983843e-15	2.03974543022549e-12	23.2791440070912
ARPC3	-0.465162776534884	11.9291908503253	-8.29127787349653	7.05167259710434e-15	2.10964530527947e-12	23.2294899976473
PRDX1	-0.346770032535378	9.97207870998795	-8.26456123556558	8.40750816489483e-15	2.47334877697598e-12	23.0575682463798
LARP7	-0.296895942938398	7.91633374846988	-8.26141177237329	8.58345045629687e-15	2.48371285252617e-12	23.0373220287778
TOMM7	-0.9606020116492	11.0150610393313	-8.25783912733844	8.78744930601303e-15	2.50173012420058e-12	23.0143606722945
PSMC2	-0.413680632902789	9.37305674330121	-8.19473490453605	1.3293742363685e-14	3.60996686863699e-12	22.609718258288
TXN	-0.718017404268634	9.94085751009839	-8.18485920613678	1.41812654826428e-14	3.73602264230042e-12	22.5465521825698
PPIG	-0.294809356634021	7.86598717640562	-8.17937351110453	1.4699341152049e-14	3.81555986286497e-12	22.5114838353375
MAGOH	-0.275913725862003	7.94934125807631	-8.12235578631024	2.13267213692208e-14	5.30194308293122e-12	22.1477849772223
SRP19	-0.292687501465322	8.41045520564659	-8.11911781094162	2.17813077317662e-14	5.33974809407507e-12	22.1271747740502
METTL5	-0.320632783170362	8.19620823644578	-8.06990308931053	2.99955763124351e-14	7.25276599302455e-12	21.8145001608685
RPAIN	-0.314274307988198	8.82326164731325	-8.03294433892786	3.81164415788201e-14	8.97057747077004e-12	21.5804164740792
TMA7	-0.837290067005437	9.06161528294377	-8.02995621807053	3.88609629517346e-14	9.02545864554036e-12	21.5615181149365
COX16	-0.468869653878183	8.1242745976747	-8.0050806662898	4.56440361030416e-14	1.03534646793064e-11	21.4043522270251
PSMA4	-0.5666305929243	8.64675380647189	-8.00471472305295	4.57520959144468e-14	1.03534646793064e-11	21.4020422947321
TYK2	0.311433329644558	11.264055958996	8.00123912787056	4.67911060226723e-14	1.04545545874201e-11	21.3801064843281
IGBP1	-0.30885429967951	8.75995262398393	-7.98073366531644	5.34136108237106e-14	1.17850455581164e-11	21.2508023815012
SOD1	-0.412999024201662	10.4865007261365	-7.97567860577256	5.51837760840184e-14	1.20252942180125e-11	21.2189559354009
SSBP1	-0.291601998090387	9.65244890202811	-7.93620598184507	7.11544140672196e-14	1.53164214963475e-11	20.9706906556878
NDUFS4	-0.548095976565717	8.55730668012048	-7.92377516506969	7.70729595550932e-14	1.63905398687584e-11	20.8926569865168
DNAJC8	-0.34670229035617	10.7627356012209	-7.9200372541827	7.89460208422902e-14	1.6589002546277e-11	20.8692066480988
RPL26	-1.02617541251903	8.78688423419679	-7.89993827277851	8.98163507206782e-14	1.86511577243611e-11	20.7432252281785
MYL12B	-0.37085671145292	12.1316829066265	-7.89636463585349	9.18984739742685e-14	1.88616274897653e-11	20.7208453965489
NDUFB3	-0.817457557838363	8.99240575901004	-7.88567266858797	9.84172081338261e-14	1.99499085860049e-11	20.6539231231505
HSP90AA1	-0.403900312395912	9.11629408527041	-7.8831006220471	1.00052350723685e-13	1.99499085860049e-11	20.6378324355448
UQCRHL	-0.585316594631101	9.84404001987952	-7.87877889432063	1.02860522052818e-13	2.01732341639366e-11	20.6108028066202
DPM1	-0.475247930005139	8.76835635497791	-7.85702550761213	1.18222805256346e-13	2.29313267646129e-11	20.4748836312971
NSA2	-0.474153293212066	9.83152091123293	-7.80191853817109	1.6804039458113e-13	3.18933441371131e-11	20.1315729141452
BEX2	-0.30087113679887	8.02344653492771	-7.75603389671844	2.24955057835368e-13	4.17966497458114e-11	19.8468274642968
HSPB11	-0.346253534389656	7.89613149821687	-7.73046183790249	2.64550790838949e-13	4.86415209281071e-11	19.6885770365228
ATP5J2	-0.264206849663658	9.82085379073293	-7.71488155091266	2.91973486052023e-13	5.28227500843313e-11	19.5923155990317
CMTM2	-0.606181070751193	10.7204852063896	-7.71257265876978	2.96269461126781e-13	5.28227500843313e-11	19.5780603745519
SLU7	-0.381238906002849	8.49722576679518	-7.67080607830605	3.85695956484377e-13	6.74051418604529e-11	19.3206414174253
RPL6	-0.323836161085861	11.2048604198822	-7.66243905874525	4.06584194908314e-13	7.03589963169279e-11	19.2691760741387
RPL26L1	-0.286151725507329	7.82395767711245	-7.63437946505906	4.85130604946731e-13	8.15527648372834e-11	19.0968341202664
SF3B6	-0.346346884892244	8.54883089135743	-7.54876211377266	8.29634978176992e-13	1.31926909908127e-10	18.5733896629868
VPS9D1	0.28812303446777	8.96274043166265	7.53024394514058	9.31286469197278e-13	1.44194188314045e-10	18.4606566811192
SNRPG	-0.807432801675201	9.65326459368675	-7.51564493575443	1.02000946844749e-12	1.56558148935361e-10	18.371904256253
SNRPD2	-0.285778706349635	9.40404311154619	-7.4938891960186	1.16792227977554e-12	1.77715484140673e-10	18.2398436797386
ATP5F1	-0.327877575056398	9.39949258693976	-7.4838232115645	1.24333904550901e-12	1.87574166600679e-10	18.178822915383
METAP2	-0.393424151939259	8.9210635765502	-7.42003475772301	1.8462528010141e-12	2.6494478203821e-10	17.7933344033853
POLR3GL	-0.344891411951926	9.65067438249799	-7.41772820913318	1.87276450146832e-12	2.66581985608205e-10	17.7794344640865
LDHB	-0.486533122324472	9.11834014363454	-7.39567300734817	2.1460122037792e-12	3.03034091271254e-10	17.6466617671584
EEF1B2	-0.285974694753884	8.78570959359197	-7.39174958381031	2.1985841199219e-12	3.07993716672551e-10	17.6230689926878
TMEM126A	-0.353066529669496	8.21233953836546	-7.3455034361386	2.92268133876344e-12	4.06206679610343e-10	17.3455777235561
COX7B	-0.413388556493302	7.83695596658233	-7.29534315204224	3.97510336246553e-12	5.39727303468301e-10	17.0458610782291
CD3D	-0.378617243553983	9.51368712817671	-7.29242973392501	4.04658861800305e-12	5.45239203789097e-10	17.0284934297789
SEC11A	-0.376341352780308	10.0931760797349	-7.18466603987524	7.79945542977267e-12	9.83344198506553e-10	16.3892425238416
SYF2	-0.282956495365651	9.20578320837149	-7.16679665731796	8.69089824817693e-12	1.08030313365191e-09	16.2838404925682
RPL21	-0.714910826536343	9.28581250385944	-7.13128951494797	1.07705945171134e-11	1.31111561256255e-09	16.0749126705972
ACAT1	-0.302201053662399	8.39278027332932	-7.12725809859887	1.10357112400126e-11	1.31615769660448e-09	16.051234420473
UBA7	0.265152723269237	9.80220071304418	7.1085069490311	1.23558180516681e-11	1.44432148629135e-09	15.9412165366415
PSMB1	-0.358141602200931	11.084448664747	-7.10588716119305	1.25522321076791e-11	1.45762795350424e-09	15.9258607459518
MRPS22	-0.325582589442442	8.83202168605221	-7.08066346749835	1.46078885151261e-11	1.67431065052267e-09	15.7782040062489
RPL17	-0.856767131079817	10.2682591104324	-7.07003884335106	1.55699567675097e-11	1.76886755960982e-09	15.7161124376562
LINC00936	0.307985950037798	9.76900643414859	7.05072925627326	1.74808796356419e-11	1.94696740992172e-09	15.603422954861
ERH	-0.388076242242246	8.80943414993173	-7.02819001339816	2.0004991950963e-11	2.16630744126655e-09	15.4721440773659
EIF3E	-0.565453161567643	11.7338056776305	-6.99646821102497	2.41755348527928e-11	2.58619615567664e-09	15.2878557329842
NIFK	-0.264853067199736	8.37093828493173	-6.98968615895903	2.51725799482178e-11	2.66328597292967e-09	15.2485274389884
SRP14	-0.470558083221222	10.5544309662008	-6.9895171578582	2.51979353849218e-11	2.66328597292967e-09	15.247547747464
RPL7	-0.34604933502699	8.01024325913655	-6.98108145224877	2.64960269237046e-11	2.7838176858947e-09	15.1986664703091
COPS5	-0.371049003069697	9.57497894685944	-6.95841878848209	3.03184004760123e-11	3.12953267135727e-09	15.0675417578282
RPL23	-0.661310258674737	8.31579533016867	-6.95384435819432	3.11533599254006e-11	3.17854309851587e-09	15.0411090562371
TXNDC17	-0.453259924603714	9.10276118332932	-6.94324183884829	3.31766430047337e-11	3.36552256135951e-09	14.9798887442892
RPL11	-0.456687048159486	12.3059118611647	-6.90482504264832	4.16511397844625e-11	4.06179153776546e-09	14.7585916923162
GMFG	-0.524121868706237	10.3473406273574	-6.89774384086484	4.34309111121114e-11	4.1662989784776e-09	14.7178913148295
MDH1	-0.389233851964658	10.0963776216024	-6.89476677118063	4.4201320179456e-11	4.19461022842784e-09	14.7007885345619
CHMP5	-0.351349135904774	8.02822935041165	-6.88345113436088	4.7254262999993e-11	4.41314812811046e-09	14.6358275737173
C11orf1	-0.270662130471219	8.18398075314056	-6.87808656430475	4.8773226735121e-11	4.53103276369274e-09	14.6050557946698
ANAPC13	-0.30936646025239	9.82202001508835	-6.85465285888886	5.59915412529527e-11	5.14743070133264e-09	14.4708280158615
CASP1	-0.372197795111946	10.2766723601988	-6.83827317164897	6.16512203619459e-11	5.55206985004443e-09	14.3771901436474
RPL24	-0.434828423322944	11.9022736814056	-6.76566692060475	9.43048703438242e-11	8.15968267862177e-09	13.9639619589895
H2AFZ	-0.317471354364059	11.3982473349799	-6.73528114892028	1.12565717283948e-10	9.59853853033321e-09	13.7919228857143
HMGB2	-0.318098530100864	8.06717367376707	-6.7327153841431	1.14258065854047e-10	9.69600538648933e-09	13.7774203391742
NOP10	-0.322883052746951	11.61111243849	-6.72198723201224	1.2160937804502e-10	1.02704647458021e-08	13.7168225123186
RYBP	0.332514895314656	10.9959180613454	6.68653819800766	1.49364483283222e-10	1.22515348535546e-08	13.5170634274811
NDUFB2	-0.478843544741382	10.068531768012	-6.63355519516311	2.02819679827496e-10	1.59820096814068e-08	13.2198633773207
MYL6	-0.40941587551492	13.2059524616265	-6.55578994918856	3.16849949240132e-10	2.45294669036735e-08	12.7866389897301
SNX2	-0.303057684495165	9.46529894583133	-6.52606989596898	3.75402739315368e-10	2.84387714663329e-08	12.6220174335991
PFDN5	-0.617605390100962	10.2555485054418	-6.52407539432796	3.79692197086096e-10	2.86407990203704e-08	12.6109885944479
KLRB1	-0.690813482825067	10.0174229031285	-6.51573490535176	3.9815711188752e-10	2.97791151776552e-08	12.5648945905346
RPS27L	-0.639095832923942	8.70959094499197	-6.48332809610461	4.78648686416951e-10	3.49116858014281e-08	12.3861924617184
UQCRQ	-0.579922252860344	9.59874405417269	-6.44548039351707	5.93016276243668e-10	4.23260784740836e-08	12.1782864882707
RPS17	-0.716404045586071	11.0124396986104	-6.44426931147136	5.97087617701367e-10	4.23260784740836e-08	12.1716480092661
RPL31	-0.82147731185756	9.20699222025703	-6.44096088890153	6.08350036000044e-10	4.29519459417471e-08	12.1535175944691
RWDD1	-0.491126688535276	9.26573920808032	-6.37805496990145	8.66814548294582e-10	5.86734859505856e-08	11.8100516612668
C14orf166	-0.279555913213992	8.27749248887149	-6.37789617169044	8.67587096091034e-10	5.86734859505856e-08	11.8091876719358
COMMD6	-0.42944185169662	8.22569397101205	-6.32334850506654	1.1771337723984e-09	7.61083817458025e-08	11.5133183526767
CNBP	-0.294887795114827	9.62626491251807	-6.3146307282253	1.23575502440055e-09	7.87448084321085e-08	11.4662020887386
ITGAM	0.307686887349471	10.3831605768313	6.3024669930351	1.32235747543384e-09	8.39601863269161e-08	11.4005400420999
HDDC2	-0.272091393831831	9.00839418770281	-6.28051812810614	1.49393539211345e-09	9.39306532216005e-08	11.2822874289232
RNA28S5	1.12841359860444	10.2533602922129	6.26153999088184	1.659747634296e-09	1.03155653144221e-07	11.1802806512358
SS18L2	-0.398039815280903	10.3450153902369	-6.16782402185977	2.78210707691319e-09	1.6534334011648e-07	10.6798545304948
ANXA1	-0.626500184347812	11.3327351536586	-6.15863749323873	2.9257612372954e-09	1.72717764546826e-07	10.6310967393178
RPS27	-0.589959575613577	12.3718520187256	-6.15362971415717	3.00710463846838e-09	1.76340212536895e-07	10.6045402134331
COX7A2	-0.496935241992905	10.7419048938514	-6.04608082372295	5.39889882145245e-09	2.95033941478196e-07	10.0380434162461
COX7C	-0.792128302230703	10.3340180034859	-6.03000570190477	5.88878968079694e-09	3.14978868653778e-07	9.95400471508576
HSPA8	-0.265450185372353	11.5140035114659	-6.00998039893481	6.56021716363907e-09	3.43932248732006e-07	9.84954736717424
ATP6V1G1	-0.469841985312998	9.73137909916064	-6.00344982509235	6.79496105163392e-09	3.52758404477619e-07	9.81553800868354
NBEAL2	0.283319834356631	9.31003999422892	5.95606617473783	8.7624199622199e-09	4.43167549435941e-07	9.56960335320321
LSM1	-0.350128283204773	9.44676660973092	-5.95467691954085	8.82780542239658e-09	4.45198838602063e-07	9.5624146838627
FGL2	-0.327110969885943	11.8765388464659	-5.93415532543044	9.85108888036428e-09	4.84662153511951e-07	9.45637237700751
RPS20	-0.379399737200934	11.996653526506	-5.89412977360639	1.2191368903745e-08	5.83557466993727e-07	9.25033659283364
CEBPZ	-0.327095554026661	8.6801970568996	-5.88436037255221	1.28404262668883e-08	6.09264419453885e-07	9.20020673564246
COMMD3	-0.338449796409549	9.73806887681928	-5.86290557073047	1.43866230201893e-08	6.68258639287794e-07	9.0903353540267
TAX1BP1	-0.389090391301227	10.0426177459478	-5.84634861462454	1.57028499577039e-08	7.14045202411289e-07	9.00575322197336
S100A8	-0.622694517135942	12.7657058524498	-5.84594428373572	1.5736421944252e-08	7.14045202411289e-07	9.00368993559865
RPL35A	-0.355083873285812	12.5745416830924	-5.83697235684477	1.64996744843065e-08	7.44848476528116e-07	8.95793426816879
VPS29	-0.345685155040849	9.65686680213655	-5.83300765026392	1.68483699211274e-08	7.58649432341378e-07	8.93773171376371
TMCO1	-0.47200278594589	9.17689206498795	-5.75917375554434	2.48255323968651e-08	1.06616903245028e-06	8.56340822746728
MBD6	0.291416133874801	10.4641547893574	5.75781532901658	2.50023873649848e-08	1.06856450212917e-06	8.55655525723038
HK3	0.270613057697943	10.3032370154699	5.75535351167952	2.53260336834558e-08	1.07718029047393e-06	8.54413905777356
HELZ2	0.31531253385166	10.4256140383815	5.72459271429043	2.97315603263279e-08	1.24687651684133e-06	8.38933848370413
PPA1	-0.322005665405108	9.69250685514056	-5.71359273029179	3.1481820755448e-08	1.30137147108762e-06	8.33413613693304
CMC2	-0.291178769671687	9.02874343886345	-5.69154332621147	3.52982222448379e-08	1.4389120573756e-06	8.22372828076461
RPL5	-0.416370070689126	10.7487182834659	-5.63667839992812	4.68602112914732e-08	1.84215944210644e-06	7.95042742673606
PGGHG	0.389540065005439	10.0065648140843	5.57179668648444	6.5345135398855e-08	2.46454483958374e-06	7.62986801185473
NDUFA4	-0.577160046568238	9.77860271013655	-5.57104134042407	6.55975093490796e-08	2.46878813970278e-06	7.6261530204223
SNHG5	-0.3802357235753	9.49713455999197	-5.57060248122757	6.574457568726e-08	2.46905852224644e-06	7.62399477444089
LPAR2	0.274772697541513	10.1194701312289	5.4523756692019	1.19630413840872e-07	4.24015348334385e-06	7.04740182144214
RBX1	-0.397603411005836	8.98578380104819	-5.42921502796711	1.34368146987042e-07	4.68721771238791e-06	6.93558145806307
ATP5C1	-0.337673519127854	8.56719283191566	-5.42337208392274	1.3835671175155e-07	4.79790632441377e-06	6.90743059982958
CALM2	-0.288822633821619	11.7170998092771	-5.27715293722551	2.85523891640484e-07	9.08068866909224e-06	6.21076706948097
RPL39	-0.56542310955677	11.931282138759	-5.24680375032176	3.31249535555292e-07	1.02397295132863e-05	6.06806457843162
LAMTOR3	-0.326527391554578	8.7323913666506	-5.24286493821566	3.37681911568197e-07	1.04021351153407e-05	6.04959237025069
SHKBP1	0.27777949537878	9.51710024443373	5.17736542850059	4.64218671099698e-07	1.3841087438481e-05	5.74404213864839
RPL35	-0.354754780633291	11.5903635410843	-5.17340611503634	4.73190586594662e-07	1.40610892996336e-05	5.72567103020532
RPL4	-0.301417489625999	11.6447657994378	-5.1704909473839	4.79903751446302e-07	1.42170822632513e-05	5.71215195065589
PCMT1	-0.275627074878583	10.0943570736747	-5.15519374136314	5.16673652405593e-07	1.50491858722956e-05	5.64131167993829
PSMA6	-0.393168267584153	9.48346979732932	-5.12174586981643	6.06841228451253e-07	1.7360380102744e-05	5.48700617407656
ASNSD1	-0.289365359352388	8.85057211202008	-5.11972175880853	6.12761884243242e-07	1.75013916161448e-05	5.477694316905
FCER1A	-0.492890967871885	9.21072664415261	-5.08561498436005	7.21367549405478e-07	2.0083373209079e-05	5.32123472790992
TEX30	-0.364249845891578	9.19890045812851	-5.0624274906508	8.05623382807243e-07	2.1978451823695e-05	5.2153492825705
RPL30	-0.307434960248672	13.0631896193976	-5.00621726201221	1.05135853312385e-06	2.76978051763718e-05	4.96029797575367
VBP1	-0.271926993707229	8.77273933449398	-4.95428814537714	1.34184464831938e-06	3.43757618105738e-05	4.72673644638176
HINT1	-0.547228413424536	10.2715301150241	-4.93516023811262	1.46730223086983e-06	3.71583237834768e-05	4.64120707357341
CKLF	-0.308449048110083	11.5890925831325	-4.91577121685851	1.60602143947207e-06	3.99265977860867e-05	4.55478706205585
VAMP8	-0.278555280731235	10.893551299502	-4.8126743040282	2.58461256592223e-06	5.94797867028596e-05	4.09997583736091
LOC401357	0.331941471126527	10.5388613698313	4.78231581544511	2.96901312130662e-06	6.63367729166875e-05	3.96756919761217
CLC	-0.560087056407827	10.9776383142731	-4.77052675037797	3.13269385515147e-06	6.92922045579933e-05	3.91633933596118
DEK	-0.301242102569498	8.52931566011647	-4.76664585365768	3.18845689031075e-06	7.04373624166145e-05	3.89949771822999
PADI4	0.304151033685676	11.7547592678313	4.72328001148176	3.88043988990748e-06	8.3967902390442e-05	3.71208228917848
GZMA	-0.439677658685076	10.2476822993052	-4.50973737901536	1.0004610776455e-05	0.000187464315090454	2.81018679232566
RPS3A	-0.53884227699567	9.63542121099063	-4.29911255712496	2.46313888018867e-05	0.000397775520349591	1.95536475160142
S100A12	-0.436552546111141	9.28616181667872	-4.17247753833132	4.16620515690995e-05	0.000623729323364016	1.45835372589474
S100P	-0.417375327861075	9.28161213652209	-3.96130759918175	9.73819691065071e-05	0.00128371108043238	0.658383782783996
RSL24D1	-0.348444071452183	8.67382936948594	-3.86435490472474	0.000142147738629261	0.00175049410659418	0.303341233427146
LY96	-0.334794853216378	9.2246592190763	-3.57627368081731	0.000418650097043491	0.00422745587123264	-0.70531434349705
CD52	-0.333489395958765	11.7384840733695	-3.4362654787451	0.000690986126072643	0.00631947985041877	-1.17011051917051
RPL27	-0.263428872980105	12.4390411640562	-3.42354774899305	0.000722599423157841	0.0065711501381551	-1.21149657144481
PGLYRP1	0.264457873642503	10.5699826046104	3.17832397838957	0.00166872964106221	0.0131553134856584	-1.98204781535086
HBQ1	0.266508956918365	11.1457615325341	3.08622633678787	0.00225632285359136	0.0166220178166699	-2.25783058298712
MMP9	0.296034417307093	11.4670138116667	3.05815045219854	0.00247024773703018	0.0179285949039143	-2.34041075599244
HLA-A	0.302435172892064	13.0727716985529	2.81174713411614	0.00531979770723605	0.0330749381227275	-3.03498635475421
