# Supplementary material for: Development and validation of immune-based biomarkers and deep learning models for Alzheimer’s disease
Source: Front Genet. 2022 Aug 22;13:968598. doi: 10.3389/fgene.2022.968598 (PMC9441688; doi:10.3389/fgene.2022.968598)
Supplement: Supplementary file 2 [file Table4.XLS]

ID	Description	GeneRatio	BgRatio	pvalue	p.adjust	qvalue	geneID	Count	ONT
GO:0044391	ribosomal subunit	23/121	173/18675	5.87188719876506e-24	1.28359584644564e-20	1.38452919212987e-21	MRPL22/MRPL33/MRPL51/MRPS18C/MRPS22/RPL11/RPL17/RPL21/RPL23/RPL24/RPL26/RPL30/RPL31/RPL35/RPL35A/RPL39/RPL4/RPL6/RPL7/RPS17/RPS24/RPS25/RPS27	23	CC
GO:0006614	SRP-dependent cotranslational protein targeting to membrane	20/120	103/17910	4.15803692961437e-24	5.94976036405845e-20	6.12701304537106e-21	RPL11/RPL17/RPL21/RPL23/RPL24/RPL26/RPL30/RPL31/RPL35/RPL35A/RPL39/RPL4/RPL6/RPL7/RPS17/RPS24/RPS25/RPS27/SRP14/SRP19	20	BP
GO:0006613	cotranslational protein targeting to membrane	20/120	106/17910	7.71332572125487e-24	5.94976036405845e-20	6.12701304537106e-21	RPL11/RPL17/RPL21/RPL23/RPL24/RPL26/RPL30/RPL31/RPL35/RPL35A/RPL39/RPL4/RPL6/RPL7/RPS17/RPS24/RPS25/RPS27/SRP14/SRP19	20	BP
GO:0045047	protein targeting to ER	20/120	108/17910	1.15184612000709e-23	5.94976036405845e-20	6.12701304537106e-21	RPL11/RPL17/RPL21/RPL23/RPL24/RPL26/RPL30/RPL31/RPL35/RPL35A/RPL39/RPL4/RPL6/RPL7/RPS17/RPS24/RPS25/RPS27/SRP14/SRP19	20	BP
GO:0072599	establishment of protein localization to endoplasmic reticulum	20/120	112/17910	2.50602928038713e-23	9.7085062565858e-20	9.99773786596549e-21	RPL11/RPL17/RPL21/RPL23/RPL24/RPL26/RPL30/RPL31/RPL35/RPL35A/RPL39/RPL4/RPL6/RPL7/RPS17/RPS24/RPS25/RPS27/SRP14/SRP19	20	BP
GO:0006402	mRNA catabolic process	28/120	338/17910	6.36457019332428e-23	1.9620121549792e-19	2.02046357049147e-20	EIF3E/LSM1/LSM3/MAGOH/PSMA3/PSMA4/PSMA6/PSMB1/PSMC2/RPL11/RPL17/RPL21/RPL23/RPL24/RPL26/RPL30/RPL31/RPL35/RPL35A/RPL39/RPL4/RPL6/RPL7/RPS17/RPS24/RPS25/RPS27/SSB	28	BP
GO:0000184	nuclear-transcribed mRNA catabolic process, nonsense-mediated decay	20/120	118/17910	7.59672978351015e-23	1.9620121549792e-19	2.02046357049147e-20	EIF3E/MAGOH/RPL11/RPL17/RPL21/RPL23/RPL24/RPL26/RPL30/RPL31/RPL35/RPL35A/RPL39/RPL4/RPL6/RPL7/RPS17/RPS24/RPS25/RPS27	20	BP
GO:0000956	nuclear-transcribed mRNA catabolic process	23/120	197/17910	2.58147837652488e-22	5.71474316324741e-19	5.88499431400259e-20	EIF3E/LSM1/LSM3/MAGOH/RPL11/RPL17/RPL21/RPL23/RPL24/RPL26/RPL30/RPL31/RPL35/RPL35A/RPL39/RPL4/RPL6/RPL7/RPS17/RPS24/RPS25/RPS27/SSB	23	BP
GO:0070972	protein localization to endoplasmic reticulum	20/120	128/17910	4.21805138663072e-22	8.17049078360703e-19	8.41390250280549e-20	RPL11/RPL17/RPL21/RPL23/RPL24/RPL26/RPL30/RPL31/RPL35/RPL35A/RPL39/RPL4/RPL6/RPL7/RPS17/RPS24/RPS25/RPS27/SRP14/SRP19	20	BP
GO:0022626	cytosolic ribosome	18/121	95/18675	8.00805476157399e-22	8.75281275177378e-19	9.44107508732934e-20	RPL11/RPL17/RPL21/RPL23/RPL24/RPL26/RPL30/RPL31/RPL35/RPL35A/RPL39/RPL4/RPL6/RPL7/RPS17/RPS24/RPS25/RPS27	18	CC
GO:0006401	RNA catabolic process	28/120	368/17910	6.51208830509131e-22	1.12125408107587e-18	1.15465799655186e-19	EIF3E/LSM1/LSM3/MAGOH/PSMA3/PSMA4/PSMA6/PSMB1/PSMC2/RPL11/RPL17/RPL21/RPL23/RPL24/RPL26/RPL30/RPL31/RPL35/RPL35A/RPL39/RPL4/RPL6/RPL7/RPS17/RPS24/RPS25/RPS27/SSB	28	BP
GO:0016071	mRNA metabolic process	37/120	815/17910	3.40534601465066e-21	5.27700507696674e-18	5.434215324432e-19	CWC15/DNAJC8/EIF3E/GTF2H5/LSM1/LSM3/MAGOH/PSMA3/PSMA4/PSMA6/PSMB1/PSMC2/RPL11/RPL17/RPL21/RPL23/RPL24/RPL26/RPL30/RPL31/RPL35/RPL35A/RPL39/RPL4/RPL6/RPL7/RPS17/RPS24/RPS25/RPS27/SARNP/SF3B6/SLU7/SNRPB2/SNRPD2/SNRPG/SSB	37	BP
GO:0005840	ribosome	23/121	252/18675	3.68414204686548e-20	2.68451423366741e-17	2.89560638069427e-18	MRPL22/MRPL33/MRPL51/MRPS18C/MRPS22/RPL11/RPL17/RPL21/RPL23/RPL24/RPL26/RPL30/RPL31/RPL35/RPL35A/RPL39/RPL4/RPL6/RPL7/RPS17/RPS24/RPS25/RPS27	23	CC
GO:0022625	cytosolic large ribosomal subunit	14/121	52/18675	1.52438093907959e-19	8.33075030041016e-17	8.98582448299547e-18	RPL11/RPL17/RPL21/RPL23/RPL24/RPL26/RPL30/RPL31/RPL35/RPL35A/RPL39/RPL4/RPL6/RPL7	14	CC
GO:0006612	protein targeting to membrane	20/120	167/17910	1.02318354419808e-19	1.44140865946789e-16	1.48435048134382e-17	RPL11/RPL17/RPL21/RPL23/RPL24/RPL26/RPL30/RPL31/RPL35/RPL35A/RPL39/RPL4/RPL6/RPL7/RPS17/RPS24/RPS25/RPS27/SRP14/SRP19	20	BP
GO:0015934	large ribosomal subunit	17/121	108/18675	3.29797490809992e-19	1.44187609551127e-16	1.55525553560922e-17	MRPL22/MRPL33/MRPL51/RPL11/RPL17/RPL21/RPL23/RPL24/RPL26/RPL30/RPL31/RPL35/RPL35A/RPL39/RPL4/RPL6/RPL7	17	CC
GO:0003735	structural constituent of ribosome	20/119	157/16967	6.90418343262754e-20	1.47349833595961e-16	1.82415793851528e-17	MRPL33/MRPL51/MRPS18C/MRPS22/RPL11/RPL17/RPL21/RPL23/RPL24/RPL26/RPL30/RPL31/RPL35/RPL35A/RPL39/RPL4/RPL6/RPL7/RPS17/RPS24	20	MF
GO:0006413	translational initiation	20/120	183/17910	6.51677701292736e-19	8.41546038560335e-16	8.6661701329806e-17	COPS5/EIF3E/RPL11/RPL17/RPL21/RPL23/RPL24/RPL26/RPL30/RPL31/RPL35/RPL35A/RPL39/RPL4/RPL6/RPL7/RPS17/RPS24/RPS25/RPS27	20	BP
GO:1990904	ribonucleoprotein complex	41/121	1315/18675	4.24728531124245e-18	1.54742918804905e-15	1.66910861354089e-16	CWC15/EIF3E/LARP7/LSM1/LSM3/MAGOH/MRPL22/MRPL33/MRPL51/MRPS18C/MRPS22/PSMA4/PSMA6/PSMC2/RPL11/RPL17/RPL21/RPL23/RPL24/RPL26/RPL30/RPL31/RPL35/RPL35A/RPL39/RPL4/RPL6/RPL7/RPS17/RPS24/RPS25/RPS27/SARNP/SF3B6/SLU7/SNRPB2/SNRPD2/SNRPG/SRP14/SRP19/SSB	41	CC
GO:0019080	viral gene expression	20/120	191/17910	1.53928278495857e-18	1.83485320664073e-15	1.88951635789247e-16	GTF2B/RPL11/RPL17/RPL21/RPL23/RPL24/RPL26/RPL30/RPL31/RPL35/RPL35A/RPL39/RPL4/RPL6/RPL7/RPS17/RPS24/RPS25/RPS27/SSB	20	BP
GO:0003723	RNA binding	50/119	1850/16967	2.22396416252154e-18	2.37320424977626e-15	2.93797370943635e-16	CEBPZ/COPS5/CWC15/EEF1B2/EIF3E/ERH/HSP90AA1/HSPE1/LARP7/LSM1/LSM3/MAGOH/METAP2/MRPL22/NIFK/NSA2/PPIG/PRDX1/PSMA6/RPF2/RPL11/RPL17/RPL21/RPL23/RPL24/RPL26/RPL30/RPL31/RPL35/RPL35A/RPL39/RPL4/RPL6/RPL7/RPS17/RPS24/RPS25/RPS27/RPS27L/SARNP/SF3B6/SLIRP/SLU7/SNRPD2/SNRPG/SRP14/SRP19/SSB/TBCA/TXN	50	MF
GO:0034655	nucleobase-containing compound catabolic process	30/120	598/17910	2.54536164961056e-18	2.81739491164858e-15	2.90132951940572e-16	ACAT1/EIF3E/HINT1/LSM1/LSM3/MAGOH/PSMA3/PSMA4/PSMA6/PSMB1/PSMC2/RPL11/RPL17/RPL21/RPL23/RPL24/RPL26/RPL30/RPL31/RPL35/RPL35A/RPL39/RPL4/RPL6/RPL7/RPS17/RPS24/RPS25/RPS27/SSB	30	BP
GO:0019083	viral transcription	19/120	177/17910	7.37315666121343e-18	7.6170791391147e-15	7.844003858526e-16	GTF2B/RPL11/RPL17/RPL21/RPL23/RPL24/RPL26/RPL30/RPL31/RPL35/RPL35A/RPL39/RPL4/RPL6/RPL7/RPS17/RPS24/RPS25/RPS27	19	BP
GO:0046700	heterocycle catabolic process	30/120	641/17910	1.73170145004507e-17	1.64758759949518e-14	1.69667181496579e-15	ACAT1/EIF3E/HINT1/LSM1/LSM3/MAGOH/PSMA3/PSMA4/PSMA6/PSMB1/PSMC2/RPL11/RPL17/RPL21/RPL23/RPL24/RPL26/RPL30/RPL31/RPL35/RPL35A/RPL39/RPL4/RPL6/RPL7/RPS17/RPS24/RPS25/RPS27/SSB	30	BP
GO:0044270	cellular nitrogen compound catabolic process	30/120	642/17910	1.80747030420168e-17	1.64758759949518e-14	1.69667181496579e-15	ACAT1/EIF3E/HINT1/LSM1/LSM3/MAGOH/PSMA3/PSMA4/PSMA6/PSMB1/PSMC2/RPL11/RPL17/RPL21/RPL23/RPL24/RPL26/RPL30/RPL31/RPL35/RPL35A/RPL39/RPL4/RPL6/RPL7/RPS17/RPS24/RPS25/RPS27/SSB	30	BP
GO:0044445	cytosolic part	19/121	207/18675	7.88822847645176e-17	2.46338356828624e-14	2.6570874868048e-15	CASP1/RPL11/RPL17/RPL21/RPL23/RPL24/RPL26/RPL30/RPL31/RPL35/RPL35A/RPL39/RPL4/RPL6/RPL7/RPS17/RPS24/RPS25/RPS27	19	CC
GO:0019439	aromatic compound catabolic process	30/120	655/17910	3.13229317316048e-17	2.69659772640555e-14	2.77693359679023e-15	ACAT1/EIF3E/HINT1/LSM1/LSM3/MAGOH/PSMA3/PSMA4/PSMA6/PSMB1/PSMC2/RPL11/RPL17/RPL21/RPL23/RPL24/RPL26/RPL30/RPL31/RPL35/RPL35A/RPL39/RPL4/RPL6/RPL7/RPS17/RPS24/RPS25/RPS27/SSB	30	BP
GO:0006412	translation	30/120	668/17910	5.3612263411253e-17	4.37257036423412e-14	4.50283608484541e-15	COPS5/EEF1B2/EIF3E/MAGOH/MRPL22/MRPL33/MRPL51/MRPS18C/MRPS22/PPA1/RPL11/RPL17/RPL21/RPL23/RPL24/RPL26/RPL30/RPL31/RPL35/RPL35A/RPL39/RPL4/RPL6/RPL7/RPS17/RPS24/RPS25/RPS27/RPS27L/SARNP	30	BP
GO:1901361	organic cyclic compound catabolic process	30/120	685/17910	1.06340907533722e-16	8.23941982004827e-14	8.48488504321697e-15	ACAT1/EIF3E/HINT1/LSM1/LSM3/MAGOH/PSMA3/PSMA4/PSMA6/PSMB1/PSMC2/RPL11/RPL17/RPL21/RPL23/RPL24/RPL26/RPL30/RPL31/RPL35/RPL35A/RPL39/RPL4/RPL6/RPL7/RPS17/RPS24/RPS25/RPS27/SSB	30	BP
GO:0043043	peptide biosynthetic process	30/120	693/17910	1.45791901841833e-16	1.07582187773224e-13	1.10787229670285e-14	COPS5/EEF1B2/EIF3E/MAGOH/MRPL22/MRPL33/MRPL51/MRPS18C/MRPS22/PPA1/RPL11/RPL17/RPL21/RPL23/RPL24/RPL26/RPL30/RPL31/RPL35/RPL35A/RPL39/RPL4/RPL6/RPL7/RPS17/RPS24/RPS25/RPS27/RPS27L/SARNP	30	BP
GO:0043604	amide biosynthetic process	32/120	822/17910	2.43148321360711e-16	1.71267461215423e-13	1.76369787168822e-14	ACAT1/ASNSD1/COPS5/EEF1B2/EIF3E/MAGOH/MRPL22/MRPL33/MRPL51/MRPS18C/MRPS22/PPA1/RPL11/RPL17/RPL21/RPL23/RPL24/RPL26/RPL30/RPL31/RPL35/RPL35A/RPL39/RPL4/RPL6/RPL7/RPS17/RPS24/RPS25/RPS27/RPS27L/SARNP	32	BP
GO:0090150	establishment of protein localization to membrane	21/120	287/17910	3.24879621648976e-16	2.18887469172057e-13	2.25408469757367e-14	HSP90AA1/RPL11/RPL17/RPL21/RPL23/RPL24/RPL26/RPL30/RPL31/RPL35/RPL35A/RPL39/RPL4/RPL6/RPL7/RPS17/RPS24/RPS25/RPS27/SRP14/SRP19	21	BP
GO:0006518	peptide metabolic process	31/120	811/17910	1.30559423754705e-15	8.42991601826631e-13	8.68105642158478e-14	COPS5/EEF1B2/EIF3E/HSP90AA1/MAGOH/MRPL22/MRPL33/MRPL51/MRPS18C/MRPS22/PPA1/RPL11/RPL17/RPL21/RPL23/RPL24/RPL26/RPL30/RPL31/RPL35/RPL35A/RPL39/RPL4/RPL6/RPL7/RPS17/RPS24/RPS25/RPS27/RPS27L/SARNP	31	BP
GO:0072594	establishment of protein localization to organelle	24/120	452/17910	2.83505054992827e-15	1.75730467107479e-12	1.80965752997527e-13	DNAJA1/HSP90AA1/RPAIN/RPL11/RPL17/RPL21/RPL23/RPL24/RPL26/RPL30/RPL31/RPL35/RPL35A/RPL39/RPL4/RPL6/RPL7/RPS17/RPS24/RPS25/RPS27/SRP14/SRP19/TOMM7	24	BP
GO:0006605	protein targeting	22/120	364/17910	3.27048865550535e-15	1.94924111913511e-12	2.00731206548426e-13	HSP90AA1/RPL11/RPL17/RPL21/RPL23/RPL24/RPL26/RPL30/RPL31/RPL35/RPL35A/RPL39/RPL4/RPL6/RPL7/RPS17/RPS24/RPS25/RPS27/SRP14/SRP19/TOMM7	22	BP
GO:0043603	cellular amide metabolic process	34/120	1051/17910	5.70049130471783e-15	3.27170990323499e-12	3.36917926625818e-13	ACAT1/ASNSD1/COPS5/DBI/EEF1B2/EIF3E/HSP90AA1/MAGOH/MRPL22/MRPL33/MRPL51/MRPS18C/MRPS22/PPA1/RPL11/RPL17/RPL21/RPL23/RPL24/RPL26/RPL30/RPL31/RPL35/RPL35A/RPL39/RPL4/RPL6/RPL7/RPS17/RPS24/RPS25/RPS27/RPS27L/SARNP	34	BP
GO:0006886	intracellular protein transport	30/120	833/17910	1.99679868375207e-14	1.10510238339813e-11	1.1380251144993e-12	ENY2/HSP90AA1/MAGOH/RPAIN/RPL11/RPL17/RPL21/RPL23/RPL24/RPL26/RPL30/RPL31/RPL35/RPL35A/RPL39/RPL4/RPL6/RPL7/RPS17/RPS24/RPS25/RPS27/SARNP/SLU7/SNX2/SRP14/SRP19/SSB/TOMM7/TXN	30	BP
GO:0032991	protein-containing complex	71/121	4980/18675	1.09680208044648e-13	2.99701473133316e-11	3.23267981605279e-12	ANAPC13/ANXA1/ATP6V1D/CASP1/CD3D/COPS5/CWC15/DNAJA1/DPM1/EEF1B2/EIF3E/ENY2/ERH/GTF2B/GTF2H5/HINT1/HSP90AA1/HSPB11/LARP7/LSM1/LSM3/MAGOH/MRPL22/MRPL33/MRPL51/MRPS18C/MRPS22/MYL12B/NDUFA1/NDUFA4/NDUFB2/NDUFB3/NDUFS4/NDUFS5/POLR3GL/PSMA3/PSMA4/PSMA6/PSMB1/PSMC2/RPA3/RPL11/RPL17/RPL21/RPL23/RPL24/RPL26/RPL30/RPL31/RPL35/RPL35A/RPL39/RPL4/RPL6/RPL7/RPS17/RPS24/RPS25/RPS27/SARNP/SF3B6/SLU7/SNRPB2/SNRPD…	71	CC
GO:0033365	protein localization to organelle	28/120	798/17910	3.31500917357387e-13	1.77138515935096e-10	1.82415749805372e-11	ATP6V1D/DNAJA1/HSP90AA1/RPAIN/RPF2/RPL11/RPL17/RPL21/RPL23/RPL24/RPL26/RPL30/RPL31/RPL35/RPL35A/RPL39/RPL4/RPL6/RPL7/RPS17/RPS24/RPS25/RPS27/SRP14/SRP19/SSB/TOMM7/TXN	28	BP
GO:0044265	cellular macromolecule catabolic process	30/120	1003/17910	2.4138010318473e-12	1.24682780595033e-09	1.28397275939667e-10	EIF3E/GZMA/HSP90AA1/LSM1/LSM3/MAGOH/PSMA3/PSMA4/PSMA6/PSMB1/PSMC2/RPL11/RPL17/RPL21/RPL23/RPL24/RPL26/RPL30/RPL31/RPL35/RPL35A/RPL39/RPL4/RPL6/RPL7/RPS17/RPS24/RPS25/RPS27/SSB	30	BP
GO:0046907	intracellular transport	35/120	1546/17910	6.4443437462433e-11	3.2213897264666e-08	3.31735997259927e-09	CHMP5/ENY2/HSP90AA1/HSPB11/MAGOH/RPAIN/RPL11/RPL17/RPL21/RPL23/RPL24/RPL26/RPL30/RPL31/RPL35/RPL35A/RPL39/RPL4/RPL6/RPL7/RPS17/RPS24/RPS25/RPS27/SARNP/SLU7/SNRPD2/SNRPG/SNX2/SRP14/SRP19/SSB/TOMM7/TXN/VPS29	35	BP
GO:0015833	peptide transport	37/120	1722/17910	6.91081958540949e-11	3.34661568542802e-08	3.44631660903973e-09	ANXA1/ATP6V1D/ATP6V1G1/CASP1/CHMP5/DNAJA1/ENY2/HSP90AA1/MAGOH/RPAIN/RPL11/RPL17/RPL21/RPL23/RPL24/RPL26/RPL30/RPL31/RPL35/RPL35A/RPL39/RPL4/RPL6/RPL7/RPS17/RPS24/RPS25/RPS27/S100A8/SARNP/SLU7/SNX2/SRP14/SRP19/SSB/TOMM7/TXN	37	BP
GO:0072657	protein localization to membrane	21/120	545/17910	8.19189978955309e-11	3.8467765179607e-08	3.96137801625598e-09	HSP90AA1/RPL11/RPL17/RPL21/RPL23/RPL24/RPL26/RPL30/RPL31/RPL35/RPL35A/RPL39/RPL4/RPL6/RPL7/RPS17/RPS24/RPS25/RPS27/SRP14/SRP19	21	BP
GO:0042886	amide transport	37/120	1752/17910	1.13610826948472e-10	5.17805988882819e-08	5.33232240414502e-09	ANXA1/ATP6V1D/ATP6V1G1/CASP1/CHMP5/DNAJA1/ENY2/HSP90AA1/MAGOH/RPAIN/RPL11/RPL17/RPL21/RPL23/RPL24/RPL26/RPL30/RPL31/RPL35/RPL35A/RPL39/RPL4/RPL6/RPL7/RPS17/RPS24/RPS25/RPS27/S100A8/SARNP/SLU7/SNX2/SRP14/SRP19/SSB/TOMM7/TXN	37	BP
GO:0016032	viral process	25/120	822/17910	1.61117682276271e-10	7.13347964979721e-08	7.34599718288203e-09	CHMP5/GTF2B/PSMA3/PSMA4/PSMB1/RPL11/RPL17/RPL21/RPL23/RPL24/RPL26/RPL30/RPL31/RPL35/RPL35A/RPL39/RPL4/RPL6/RPL7/RPS17/RPS24/RPS25/RPS27/SSB/VPS29	25	BP
GO:0015031	protein transport	36/120	1689/17910	1.71615565538836e-10	7.38720991721357e-08	7.60728647242327e-09	ANXA1/ATP6V1D/ATP6V1G1/CASP1/CHMP5/DNAJA1/ENY2/HSP90AA1/MAGOH/RPAIN/RPL11/RPL17/RPL21/RPL23/RPL24/RPL26/RPL30/RPL31/RPL35/RPL35A/RPL39/RPL4/RPL6/RPL7/RPS17/RPS24/RPS25/RPS27/SARNP/SLU7/SNX2/SRP14/SRP19/SSB/TOMM7/TXN	36	BP
GO:0005743	mitochondrial inner membrane	18/121	445/18675	5.83888612579737e-10	1.41820200506857e-07	1.52971987389311e-08	COX16/COX7A2/COX7B/COX7C/MRPL22/MRPL33/MRPL51/MRPS18C/MRPS22/NDUFA1/NDUFA4/NDUFB2/NDUFB3/NDUFS4/NDUFS5/TMEM126A/UQCRH/UQCRQ	18	CC
GO:0009057	macromolecule catabolic process	30/120	1226/17910	3.42374101238646e-10	1.4339217303849e-07	1.47664050491547e-08	EIF3E/GZMA/HSP90AA1/LSM1/LSM3/MAGOH/PSMA3/PSMA4/PSMA6/PSMB1/PSMC2/RPL11/RPL17/RPL21/RPL23/RPL24/RPL26/RPL30/RPL31/RPL35/RPL35A/RPL39/RPL4/RPL6/RPL7/RPS17/RPS24/RPS25/RPS27/SSB	30	BP
GO:0042775	mitochondrial ATP synthesis coupled electron transport	10/120	89/17910	4.06135474851929e-10	1.65620310373704e-07	1.70554398857486e-08	COX7B/COX7C/NDUFA1/NDUFA4/NDUFB2/NDUFB3/NDUFS4/NDUFS5/UQCRH/UQCRQ	10	BP
GO:0042773	ATP synthesis coupled electron transport	10/120	90/17910	4.54349362094446e-10	1.80530913946957e-07	1.85909212668065e-08	COX7B/COX7C/NDUFA1/NDUFA4/NDUFB2/NDUFB3/NDUFS4/NDUFS5/UQCRH/UQCRQ	10	BP
GO:0044403	symbiont process	25/120	884/17910	7.32544185249099e-10	2.83791967690728e-07	2.92246574957272e-08	CHMP5/GTF2B/PSMA3/PSMA4/PSMB1/RPL11/RPL17/RPL21/RPL23/RPL24/RPL26/RPL30/RPL31/RPL35/RPL35A/RPL39/RPL4/RPL6/RPL7/RPS17/RPS24/RPS25/RPS27/SSB/VPS29	25	BP
GO:1902494	catalytic complex	27/121	1103/18675	1.57010147631521e-09	3.43224531615702e-07	3.70213400731166e-08	ANAPC13/CWC15/DNAJA1/DPM1/ENY2/ERH/GTF2B/GTF2H5/HINT1/LSM3/MAGOH/NDUFA1/NDUFA4/NDUFB2/NDUFB3/NDUFS4/NDUFS5/POLR3GL/PSMA3/PSMA4/PSMA6/PSMB1/PSMC2/SLU7/SNRPB2/SNRPD2/SNRPG	27	CC
GO:0045184	establishment of protein localization	36/120	1803/17910	1.04245450821113e-09	3.94002992444758e-07	4.05740958779992e-08	ANXA1/ATP6V1D/ATP6V1G1/CASP1/CHMP5/DNAJA1/ENY2/HSP90AA1/MAGOH/RPAIN/RPL11/RPL17/RPL21/RPL23/RPL24/RPL26/RPL30/RPL31/RPL35/RPL35A/RPL39/RPL4/RPL6/RPL7/RPS17/RPS24/RPS25/RPS27/SARNP/SLU7/SNX2/SRP14/SRP19/SSB/TOMM7/TXN	36	BP
GO:0005746	mitochondrial respiratory chain	9/121	79/18675	2.09464415847615e-09	4.1626334408639e-07	4.48995494257088e-08	COX7A2/COX7B/NDUFA1/NDUFA4/NDUFB2/NDUFB3/NDUFS4/NDUFS5/UQCRH	9	CC
GO:0034613	cellular protein localization	33/120	1543/17910	1.15679350212356e-09	4.2680825954008e-07	4.39523546170253e-08	ATP6V1D/DNAJA1/ENY2/HSP90AA1/MAGOH/RPAIN/RPF2/RPL11/RPL17/RPL21/RPL23/RPL24/RPL26/RPL30/RPL31/RPL35/RPL35A/RPL39/RPL4/RPL6/RPL7/RPS17/RPS24/RPS25/RPS27/SARNP/SLU7/SNX2/SRP14/SRP19/SSB/TOMM7/TXN	33	BP
GO:0070727	cellular macromolecule localization	33/120	1550/17910	1.29797328720269e-09	4.67760520627348e-07	4.8169583926543e-08	ATP6V1D/DNAJA1/ENY2/HSP90AA1/MAGOH/RPAIN/RPF2/RPL11/RPL17/RPL21/RPL23/RPL24/RPL26/RPL30/RPL31/RPL35/RPL35A/RPL39/RPL4/RPL6/RPL7/RPS17/RPS24/RPS25/RPS27/SARNP/SLU7/SNX2/SRP14/SRP19/SSB/TOMM7/TXN	33	BP
GO:0019866	organelle inner membrane	18/121	489/18675	2.60270664180624e-09	4.74126875206549e-07	5.11409024354911e-08	COX16/COX7A2/COX7B/COX7C/MRPL22/MRPL33/MRPL51/MRPS18C/MRPS22/NDUFA1/NDUFA4/NDUFB2/NDUFB3/NDUFS4/NDUFS5/TMEM126A/UQCRH/UQCRQ	18	CC
GO:0005740	mitochondrial envelope	21/121	690/18675	3.23662353195076e-09	5.44251248689618e-07	5.87047507009692e-08	ANXA1/COX16/COX17/COX7A2/COX7B/COX7C/MRPL22/MRPL33/MRPL51/MRPS18C/MRPS22/NDUFA1/NDUFA4/NDUFB2/NDUFB3/NDUFS4/NDUFS5/TMEM126A/TOMM7/UQCRH/UQCRQ	21	CC
GO:0044419	interspecies interaction between organisms	25/120	928/17910	1.98386824818868e-09	6.9869303713825e-07	7.19508197189962e-08	CHMP5/GTF2B/PSMA3/PSMA4/PSMB1/RPL11/RPL17/RPL21/RPL23/RPL24/RPL26/RPL30/RPL31/RPL35/RPL35A/RPL39/RPL4/RPL6/RPL7/RPS17/RPS24/RPS25/RPS27/SSB/VPS29	25	BP
GO:0022904	respiratory electron transport chain	10/120	106/17910	2.31294647952589e-09	7.96488179514054e-07	8.20216810049414e-08	COX7B/COX7C/NDUFA1/NDUFA4/NDUFB2/NDUFB3/NDUFS4/NDUFS5/UQCRH/UQCRQ	10	BP
GO:0070469	respiratory chain	9/121	88/18675	5.5384891641386e-09	8.64796401422656e-07	9.32798175012817e-08	COX7A2/COX7B/NDUFA1/NDUFA4/NDUFB2/NDUFB3/NDUFS4/NDUFS5/UQCRH	9	CC
GO:0031966	mitochondrial membrane	20/121	656/18675	7.80859328985759e-09	1.1379734855434e-06	1.22745606801972e-07	ANXA1/COX16/COX7A2/COX7B/COX7C/MRPL22/MRPL33/MRPL51/MRPS18C/MRPS22/NDUFA1/NDUFA4/NDUFB2/NDUFB3/NDUFS4/NDUFS5/TMEM126A/TOMM7/UQCRH/UQCRQ	20	CC
GO:0022613	ribonucleoprotein complex biogenesis	16/120	381/17910	5.3318322891156e-09	1.79615955887095e-06	1.84966996574354e-07	CEBPZ/EIF3E/GTF2H5/HSP90AA1/NSA2/RPF2/RPL11/RPL26/RPL35A/RPL7/RPS17/RPS24/RPS27/SLU7/SNRPD2/SNRPG	16	BP
GO:0070062	extracellular exosome	37/121	2162/18675	1.58545033632897e-08	2.16612372390869e-06	2.33645312722165e-07	ACAT1/ANXA1/ATP6V1D/ATP6V1G1/CHMP5/DBI/DNAJA1/EIF3E/HINT1/HSP90AA1/HSPE1/MDH1/MYL12B/PCMT1/PPA1/PPIAL4A/PRDX1/PSMA3/PSMA4/PSMA6/PSMB1/RPL11/RPL23/RPL24/RPL26/RPL26L1/RPL30/RPL31/RPL35A/RPL4/RPS25/S100A8/SNRPD2/TAX1BP1/TXN/TXNDC17/TYK2	37	CC
GO:0071705	nitrogen compound transport	37/120	2035/17910	7.42453306957593e-09	2.44792187478662e-06	2.52084930201055e-07	ANXA1/ATP6V1D/ATP6V1G1/CASP1/CHMP5/DNAJA1/ENY2/HSP90AA1/MAGOH/RPAIN/RPL11/RPL17/RPL21/RPL23/RPL24/RPL26/RPL30/RPL31/RPL35/RPL35A/RPL39/RPL4/RPL6/RPL7/RPS17/RPS24/RPS25/RPS27/S100A8/SARNP/SLU7/SNX2/SRP14/SRP19/SSB/TOMM7/TXN	37	BP
GO:1903561	extracellular vesicle	37/121	2185/18675	2.1023013170008e-08	2.61601422986028e-06	2.8217199972235e-07	ACAT1/ANXA1/ATP6V1D/ATP6V1G1/CHMP5/DBI/DNAJA1/EIF3E/HINT1/HSP90AA1/HSPE1/MDH1/MYL12B/PCMT1/PPA1/PPIAL4A/PRDX1/PSMA3/PSMA4/PSMA6/PSMB1/RPL11/RPL23/RPL24/RPL26/RPL26L1/RPL30/RPL31/RPL35A/RPL4/RPS25/S100A8/SNRPD2/TAX1BP1/TXN/TXNDC17/TYK2	37	CC
GO:0043230	extracellular organelle	37/121	2187/18675	2.15408089073758e-08	2.61601422986028e-06	2.8217199972235e-07	ACAT1/ANXA1/ATP6V1D/ATP6V1G1/CHMP5/DBI/DNAJA1/EIF3E/HINT1/HSP90AA1/HSPE1/MDH1/MYL12B/PCMT1/PPA1/PPIAL4A/PRDX1/PSMA3/PSMA4/PSMA6/PSMB1/RPL11/RPL23/RPL24/RPL26/RPL26L1/RPL30/RPL31/RPL35A/RPL4/RPS25/S100A8/SNRPD2/TAX1BP1/TXN/TXNDC17/TYK2	37	CC
GO:0044248	cellular catabolic process	37/120	2054/17910	9.54485922995049e-09	3.08144595773605e-06	3.17324705978179e-07	ACAT1/ATP6V1D/ATP6V1G1/EIF3E/GZMA/HINT1/HSP90AA1/LSM1/LSM3/MAGOH/PRDX1/PSMA3/PSMA4/PSMA6/PSMB1/PSMC2/RPL11/RPL17/RPL21/RPL23/RPL24/RPL26/RPL30/RPL31/RPL35/RPL35A/RPL39/RPL4/RPL6/RPL7/RPS17/RPS24/RPS25/RPS27/S100A8/SSB/TOMM7	37	BP
GO:0005829	cytosol	60/121	4909/18675	3.36242295716985e-08	3.73189341921871e-06	4.02534442218178e-07	ANXA1/ATP6V1D/ATP6V1G1/CASP1/CHMP5/COPS5/DNAJA1/DNAJC8/EEF1B2/EIF3E/GIMAP7/HINT1/HSP90AA1/LARP7/LSM1/LSM3/MDH1/METAP2/MYL12B/NDUFA1/PCMT1/POLR3GL/PPA1/PPIG/PRDX1/PSMA3/PSMA4/PSMA6/PSMB1/PSMC2/RPL11/RPL17/RPL21/RPL23/RPL24/RPL26/RPL30/RPL31/RPL35/RPL35A/RPL39/RPL4/RPL6/RPL7/RPS17/RPS24/RPS25/RPS27/S100A8/SLU7/SNRPD2/SNRPG/SNX2/SRP14/SRP19/TAX1BP1/TXN/TXNDC17/TYK2/VPS29	60	CC
GO:0042788	polysomal ribosome	6/121	30/18675	3.4143546438149e-08	3.73189341921871e-06	4.02534442218178e-07	RPL11/RPL24/RPL30/RPL31/RPL39/RPL6	6	CC
GO:0098798	mitochondrial protein complex	12/121	233/18675	3.78596256676001e-08	3.94101075416555e-06	4.2509053381165e-07	MRPL22/MRPL33/MRPL51/MRPS18C/MRPS22/NDUFA1/NDUFA4/NDUFB2/NDUFB3/NDUFS4/NDUFS5/TOMM7	12	CC
GO:0006119	oxidative phosphorylation	10/120	131/17910	1.8205076737423e-08	5.7573508911828e-06	5.92887139289652e-07	COX7B/COX7C/NDUFA1/NDUFA4/NDUFB2/NDUFB3/NDUFS4/NDUFS5/UQCRH/UQCRQ	10	BP
GO:1901566	organonitrogen compound biosynthetic process	34/120	1819/17910	1.89060369369774e-08	5.85944878861216e-06	6.03401094662267e-07	ACAT1/ASNSD1/COPS5/DPM1/EEF1B2/EIF3E/ERH/MAGOH/MRPL22/MRPL33/MRPL51/MRPS18C/MRPS22/PPA1/RPL11/RPL17/RPL21/RPL23/RPL24/RPL26/RPL30/RPL31/RPL35/RPL35A/RPL39/RPL4/RPL6/RPL7/RPS17/RPS24/RPS25/RPS27/RPS27L/SARNP	34	BP
GO:0051649	establishment of localization in cell	35/120	1919/17910	2.03194319802133e-08	6.17401460327572e-06	6.35794816966012e-07	CHMP5/ENY2/HSP90AA1/HSPB11/MAGOH/RPAIN/RPL11/RPL17/RPL21/RPL23/RPL24/RPL26/RPL30/RPL31/RPL35/RPL35A/RPL39/RPL4/RPL6/RPL7/RPS17/RPS24/RPS25/RPS27/SARNP/SLU7/SNRPD2/SNRPG/SNX2/SRP14/SRP19/SSB/TOMM7/TXN/VPS29	35	BP
GO:0044455	mitochondrial membrane part	11/121	199/18675	7.01480294241029e-08	6.9701703726113e-06	7.51825769904261e-07	COX16/COX7A2/COX7B/NDUFA1/NDUFA4/NDUFB2/NDUFB3/NDUFS4/NDUFS5/TOMM7/UQCRH	11	CC
GO:0022900	electron transport chain	11/120	175/17910	2.61255194088744e-08	7.78552413028806e-06	8.01746708984892e-07	COX7A2/COX7B/COX7C/NDUFA1/NDUFA4/NDUFB2/NDUFB3/NDUFS4/NDUFS5/UQCRH/UQCRQ	11	BP
GO:0005844	polysome	7/121	60/18675	1.16957112934666e-07	1.11160221202733e-05	1.19901113489085e-06	PSMA6/RPL11/RPL24/RPL30/RPL31/RPL39/RPL6	7	CC
GO:0005198	structural molecule activity	20/119	653/16967	2.62454342011067e-08	1.86710970236348e-05	2.31143999455361e-06	MRPL33/MRPL51/MRPS18C/MRPS22/RPL11/RPL17/RPL21/RPL23/RPL24/RPL26/RPL30/RPL31/RPL35/RPL35A/RPL39/RPL4/RPL6/RPL7/RPS17/RPS24	20	MF
GO:0005739	mitochondrion	28/121	1492/18675	2.26490945806445e-07	2.06295712841577e-05	2.22517420441419e-06	ACAT1/ANXA1/CMC2/COX16/COX17/COX7A2/COX7B/COX7C/CWC15/DNAJA1/ENY2/HSPE1/MRPL22/MRPL33/MRPL51/MRPS18C/MRPS22/NDUFA1/NDUFA4/NDUFB2/NDUFB3/NDUFS4/NDUFS5/SLIRP/TMEM126A/TOMM7/UQCRH/UQCRQ	28	CC
GO:0044429	mitochondrial part	22/121	977/18675	2.79948734282202e-07	2.44787422086666e-05	2.64035858859845e-06	ACAT1/ANXA1/COX16/COX17/COX7A2/COX7B/COX7C/MRPL22/MRPL33/MRPL51/MRPS18C/MRPS22/NDUFA1/NDUFA4/NDUFB2/NDUFB3/NDUFS4/NDUFS5/TMEM126A/TOMM7/UQCRH/UQCRQ	22	CC
GO:0042254	ribosome biogenesis	11/120	202/17910	1.13689651515688e-07	3.32407895550873e-05	3.42310847463323e-06	CEBPZ/GTF2H5/NSA2/RPF2/RPL11/RPL26/RPL35A/RPL7/RPS17/RPS24/RPS27	11	BP
GO:0003676	nucleic acid binding	54/119	3955/16967	9.15439768520938e-08	4.88435377170122e-05	6.04672057628304e-06	CEBPZ/COPS5/CWC15/EEF1B2/EIF3E/ERH/GTF2B/GTF2H5/HSP90AA1/HSPE1/LARP7/LSM1/LSM3/MAGOH/METAP2/METTL5/MRPL22/NIFK/NSA2/PPIG/PRDX1/PSMA6/RPA3/RPF2/RPL11/RPL17/RPL21/RPL23/RPL24/RPL26/RPL30/RPL31/RPL35/RPL35A/RPL39/RPL4/RPL6/RPL7/RPS17/RPS24/RPS25/RPS27/RPS27L/SARNP/SF3B6/SLIRP/SLU7/SNRPD2/SNRPG/SRP14/SRP19/SSB/TBCA/TXN	54	MF
GO:0005747	mitochondrial respiratory chain complex I	6/121	50/18675	8.22146265052147e-07	6.41861986535776e-05	6.92333696886019e-06	NDUFA1/NDUFA4/NDUFB2/NDUFB3/NDUFS4/NDUFS5	6	CC
GO:0030964	NADH dehydrogenase complex	6/121	50/18675	8.22146265052147e-07	6.41861986535776e-05	6.92333696886019e-06	NDUFA1/NDUFA4/NDUFB2/NDUFB3/NDUFS4/NDUFS5	6	CC
GO:0045271	respiratory chain complex I	6/121	50/18675	8.22146265052147e-07	6.41861986535776e-05	6.92333696886019e-06	NDUFA1/NDUFA4/NDUFB2/NDUFB3/NDUFS4/NDUFS5	6	CC
GO:0009056	catabolic process	37/120	2320/17910	2.32614225912747e-07	6.67526907656379e-05	6.874135798903e-06	ACAT1/ATP6V1D/ATP6V1G1/EIF3E/GZMA/HINT1/HSP90AA1/LSM1/LSM3/MAGOH/PRDX1/PSMA3/PSMA4/PSMA6/PSMB1/PSMC2/RPL11/RPL17/RPL21/RPL23/RPL24/RPL26/RPL30/RPL31/RPL35/RPL35A/RPL39/RPL4/RPL6/RPL7/RPS17/RPS24/RPS25/RPS27/S100A8/SSB/TOMM7	37	BP
GO:0071013	catalytic step 2 spliceosome	7/121	82/18675	1.02360853451208e-06	7.71589838279351e-05	8.32262474521622e-06	CWC15/LSM3/MAGOH/SLU7/SNRPB2/SNRPD2/SNRPG	7	CC
GO:0045333	cellular respiration	10/120	176/17910	2.97123852329384e-07	8.37145781146612e-05	8.6208566532315e-06	COX7B/COX7C/NDUFA1/NDUFA4/NDUFB2/NDUFB3/NDUFS4/NDUFS5/UQCRH/UQCRQ	10	BP
GO:0002181	cytoplasmic translation	7/120	69/17910	3.88813512499783e-07	0.000107591902693346	1.10797234013096e-05	EIF3E/RPL11/RPL24/RPL30/RPL31/RPL39/RPL6	7	BP
GO:0031967	organelle envelope	22/121	1093/18675	1.83339296556232e-06	0.000129283906345574	1.39449923356862e-05	ANXA1/COX16/COX17/COX7A2/COX7B/COX7C/ENY2/MRPL22/MRPL33/MRPL51/MRPS18C/MRPS22/NDUFA1/NDUFA4/NDUFB2/NDUFB3/NDUFS4/NDUFS5/TMEM126A/TOMM7/UQCRH/UQCRQ	22	CC
GO:0031975	envelope	22/121	1093/18675	1.83339296556232e-06	0.000129283906345574	1.39449923356862e-05	ANXA1/COX16/COX17/COX7A2/COX7B/COX7C/ENY2/MRPL22/MRPL33/MRPL51/MRPS18C/MRPS22/NDUFA1/NDUFA4/NDUFB2/NDUFB3/NDUFS4/NDUFS5/TMEM126A/TOMM7/UQCRH/UQCRQ	22	CC
GO:0016651	oxidoreductase activity, acting on NAD(P)H	8/119	96/16967	3.6611329465257e-07	0.000156272594929578	1.93461972542727e-05	NDUFA1/NDUFA4/NDUFB2/NDUFB3/NDUFS4/NDUFS5/TXN/TXNDC17	8	MF
GO:0016072	rRNA metabolic process	10/120	191/17910	6.31948491803694e-07	0.000171153632712358	1.76252567536342e-05	GTF2H5/NIFK/NSA2/RPL11/RPL26/RPL35A/RPL7/RPS17/RPS24/RPS27	10	BP
GO:0071702	organic substance transport	37/120	2416/17910	6.44975430809225e-07	0.000171153632712358	1.76252567536342e-05	ANXA1/ATP6V1D/ATP6V1G1/CASP1/CHMP5/DNAJA1/ENY2/HSP90AA1/MAGOH/RPAIN/RPL11/RPL17/RPL21/RPL23/RPL24/RPL26/RPL30/RPL31/RPL35/RPL35A/RPL39/RPL4/RPL6/RPL7/RPS17/RPS24/RPS25/RPS27/S100A8/SARNP/SLU7/SNX2/SRP14/SRP19/SSB/TOMM7/TXN	37	BP
GO:0008104	protein localization	37/120	2417/17910	6.51646201214511e-07	0.000171153632712358	1.76252567536342e-05	ANXA1/ATP6V1D/ATP6V1G1/CASP1/CHMP5/DNAJA1/ENY2/HSP90AA1/MAGOH/RPAIN/RPF2/RPL11/RPL17/RPL21/RPL23/RPL24/RPL26/RPL30/RPL31/RPL35/RPL35A/RPL39/RPL4/RPL6/RPL7/RPS17/RPS24/RPS25/RPS27/SARNP/SLU7/SNX2/SRP14/SRP19/SSB/TOMM7/TXN	37	BP
GO:0003954	NADH dehydrogenase activity	6/119	45/16967	6.8305047920616e-07	0.000182221720046272	2.2558640826414e-05	NDUFA1/NDUFA4/NDUFB2/NDUFB3/NDUFS4/NDUFS5	6	MF
GO:0008137	NADH dehydrogenase (ubiquinone) activity	6/119	45/16967	6.8305047920616e-07	0.000182221720046272	2.2558640826414e-05	NDUFA1/NDUFA4/NDUFB2/NDUFB3/NDUFS4/NDUFS5	6	MF
GO:0050136	NADH dehydrogenase (quinone) activity	6/119	45/16967	6.8305047920616e-07	0.000182221720046272	2.2558640826414e-05	NDUFA1/NDUFA4/NDUFB2/NDUFB3/NDUFS4/NDUFS5	6	MF
GO:1901575	organic substance catabolic process	32/120	1925/17910	8.18659712671359e-07	0.000211435756282859	2.17734758668382e-05	ACAT1/EIF3E/GZMA/HINT1/HSP90AA1/LSM1/LSM3/MAGOH/PSMA3/PSMA4/PSMA6/PSMB1/PSMC2/RPL11/RPL17/RPL21/RPL23/RPL24/RPL26/RPL30/RPL31/RPL35/RPL35A/RPL39/RPL4/RPL6/RPL7/RPS17/RPS24/RPS25/RPS27/SSB	32	BP
GO:0051641	cellular localization	38/120	2548/17910	8.34759209735227e-07	0.000212059459145014	2.18377042615808e-05	ATP6V1D/CHMP5/DNAJA1/ENY2/HSP90AA1/HSPB11/MAGOH/RPAIN/RPF2/RPL11/RPL17/RPL21/RPL23/RPL24/RPL26/RPL30/RPL31/RPL35/RPL35A/RPL39/RPL4/RPL6/RPL7/RPS17/RPS24/RPS25/RPS27/SARNP/SLU7/SNRPD2/SNRPG/SNX2/SRP14/SRP19/SSB/TOMM7/TXN/VPS29	38	BP
GO:0042273	ribosomal large subunit biogenesis	5/120	27/17910	8.90913426365695e-07	0.000222674291741393	2.29308107702953e-05	RPF2/RPL11/RPL26/RPL35A/RPL7	5	BP
GO:0006364	rRNA processing	9/120	154/17910	9.42874278157328e-07	0.00023192069508614	2.3882997588747e-05	GTF2H5/NSA2/RPL11/RPL26/RPL35A/RPL7/RPS17/RPS24/RPS27	9	BP
GO:0015935	small ribosomal subunit	6/121	67/18675	4.7203004955269e-06	0.000322455855382189	3.47811615459877e-05	MRPS18C/MRPS22/RPS17/RPS24/RPS25/RPS27	6	CC
GO:0044271	cellular nitrogen compound biosynthetic process	56/120	4735/17910	1.45299896258231e-06	0.000351812766850031	3.62293820275457e-05	ACAT1/ASNSD1/CD3D/CEBPZ/COMMD6/COPS5/EEF1B2/EIF3E/ENY2/ERH/GTF2B/GTF2H5/HINT1/HSP90AA1/IGBP1/MAGOH/MRPL22/MRPL33/MRPL51/MRPS18C/MRPS22/NIFK/PFDN5/POLR3GL/PPA1/PSMA3/PSMA4/PSMA6/PSMB1/PSMC2/RPA3/RPL11/RPL17/RPL21/RPL23/RPL24/RPL26/RPL30/RPL31/RPL35/RPL35A/RPL39/RPL4/RPL6/RPL7/RPS17/RPS24/RPS25/RPS27/RPS27L/RWDD1/S100A8/SARNP/SNRPG/TAX1BP1/TXN	56	BP
GO:0044267	cellular protein metabolic process	57/120	4871/17910	1.53867241541543e-06	0.000366825126998432	3.77753422148954e-05	ANAPC13/ANXA1/CASP1/COPS5/DNAJA1/DPM1/EEF1B2/EIF3E/ENY2/GTF2B/GZMA/HSP90AA1/HSPE1/IGBP1/MAGOH/MBD6/METAP2/MRPL22/MRPL33/MRPL51/MRPS18C/MRPS22/NDUFS4/OARD1/PCMT1/PPA1/PPIAL4A/PPIG/PRDX1/PSMA3/PSMA4/PSMA6/PSMB1/PSMC2/RPL11/RPL17/RPL21/RPL23/RPL24/RPL26/RPL30/RPL31/RPL35/RPL35A/RPL39/RPL4/RPL6/RPL7/RPS17/RPS24/RPS25/RPS27/RPS27L/S100A8/SARNP/TXN/TYK2	57	BP
GO:0098803	respiratory chain complex	6/121	70/18675	6.10443103318937e-06	0.000404372721310455	4.36169872865843e-05	NDUFA1/NDUFA4/NDUFB2/NDUFB3/NDUFS4/NDUFS5	6	CC
GO:0034645	cellular macromolecule biosynthetic process	55/120	4634/17910	1.75431240840554e-06	0.000409135318644956	4.21324100681892e-05	CD3D/CEBPZ/COMMD6/COPS5/DPM1/EEF1B2/EIF3E/ENY2/GTF2B/GTF2H5/HINT1/HSP90AA1/IGBP1/MAGOH/MRPL22/MRPL33/MRPL51/MRPS18C/MRPS22/NIFK/PFDN5/POLR3GL/PPA1/PSMA3/PSMA4/PSMA6/PSMB1/PSMC2/RPA3/RPAIN/RPL11/RPL17/RPL21/RPL23/RPL24/RPL26/RPL30/RPL31/RPL35/RPL35A/RPL39/RPL4/RPL6/RPL7/RPS17/RPS24/RPS25/RPS27/RPS27L/RWDD1/S100A8/SARNP/SNRPG/TAX1BP1/TXN	55	BP
GO:0006120	mitochondrial electron transport, NADH to ubiquinone	6/120	55/17910	1.76894980266507e-06	0.000409135318644956	4.21324100681892e-05	NDUFA1/NDUFA4/NDUFB2/NDUFB3/NDUFS4/NDUFS5	6	BP
GO:0033108	mitochondrial respiratory chain complex assembly	7/120	87/17910	1.90660034199683e-06	0.000434487232427129	4.47431287688419e-05	COX16/COX17/NDUFA1/NDUFB2/NDUFB3/NDUFS4/NDUFS5	7	BP
GO:0043232	intracellular non-membrane-bounded organelle	51/121	4464/18675	6.8678251957374e-06	0.00044156120996817	4.76282614193553e-05	ANXA1/ATP6V1D/COPS5/DNAJA1/EIF3E/GIMAP7/GTF2B/GTF2H5/HINT1/MBD6/MRPL22/MRPL33/MRPL51/MRPS18C/MRPS22/MYL12B/NIFK/NSA2/OARD1/POLR3GL/PSMA4/PSMA6/PSMC2/RPA3/RPAIN/RPF2/RPL11/RPL17/RPL21/RPL23/RPL24/RPL26/RPL30/RPL31/RPL35/RPL35A/RPL39/RPL4/RPL6/RPL7/RPS17/RPS24/RPS25/RPS27/S100A8/SARNP/SNRPB2/SRP19/SSB/TBCA/TYK2	51	CC
GO:1905368	peptidase complex	6/121	72/18675	7.19781567574773e-06	0.000442952077927398	4.77782850656052e-05	ENY2/PSMA3/PSMA4/PSMA6/PSMB1/PSMC2	6	CC
GO:0043228	non-membrane-bounded organelle	51/121	4473/18675	7.29724416980151e-06	0.000442952077927398	4.77782850656052e-05	ANXA1/ATP6V1D/COPS5/DNAJA1/EIF3E/GIMAP7/GTF2B/GTF2H5/HINT1/MBD6/MRPL22/MRPL33/MRPL51/MRPS18C/MRPS22/MYL12B/NIFK/NSA2/OARD1/POLR3GL/PSMA4/PSMA6/PSMC2/RPA3/RPAIN/RPF2/RPL11/RPL17/RPL21/RPL23/RPL24/RPL26/RPL30/RPL31/RPL35/RPL35A/RPL39/RPL4/RPL6/RPL7/RPS17/RPS24/RPS25/RPS27/S100A8/SARNP/SNRPB2/SRP19/SSB/TBCA/TYK2	51	CC
GO:0005839	proteasome core complex	4/121	20/18675	7.49735142882153e-06	0.000442952077927398	4.77782850656052e-05	PSMA3/PSMA4/PSMA6/PSMB1	4	CC
GO:0005681	spliceosomal complex	8/121	160/18675	9.65808153275477e-06	0.000554304870654169	5.97891678198858e-05	CWC15/LSM3/MAGOH/SF3B6/SLU7/SNRPB2/SNRPD2/SNRPG	8	CC
GO:0031982	vesicle	45/121	3756/18675	9.88923512378022e-06	0.000554304870654169	5.97891678198858e-05	ACAT1/ANXA1/ATP6V1D/ATP6V1G1/CD3D/CHMP5/COMMD3/COPS5/DBI/DNAJA1/EIF3E/HINT1/HSP90AA1/HSPE1/MDH1/MYL12B/PCMT1/PPA1/PPIAL4A/PRDX1/PSMA3/PSMA4/PSMA6/PSMB1/PSMC2/RPL11/RPL23/RPL24/RPL26/RPL26L1/RPL30/RPL31/RPL35A/RPL4/RPS25/S100A8/SLIRP/SNRPD2/SNX2/SRP14/TAX1BP1/TXN/TXNDC17/TYK2/VPS29	45	CC
GO:0016655	oxidoreductase activity, acting on NAD(P)H, quinone or similar compound as acceptor	6/119	57/16967	2.84167036287079e-06	0.00067385819882417	8.34221357988968e-05	NDUFA1/NDUFA4/NDUFB2/NDUFB3/NDUFS4/NDUFS5	6	MF
GO:0019773	proteasome core complex, alpha-subunit complex	3/121	8/18675	1.45103737511619e-05	0.000792992731590723	8.55348347436909e-05	PSMA3/PSMA4/PSMA6	3	CC
GO:0016070	RNA metabolic process	56/120	4867/17910	3.67210184811495e-06	0.000824692210606319	8.4926108340843e-05	CD3D/CEBPZ/COMMD6/COPS5/CWC15/DNAJC8/EIF3E/ENY2/GTF2B/GTF2H5/HINT1/IGBP1/LARP7/LSM1/LSM3/MAGOH/NIFK/NSA2/PFDN5/POLR3GL/PPA1/PPIG/PSMA3/PSMA4/PSMA6/PSMB1/PSMC2/RPL11/RPL17/RPL21/RPL23/RPL24/RPL26/RPL30/RPL31/RPL35/RPL35A/RPL39/RPL4/RPL6/RPL7/RPS17/RPS24/RPS25/RPS27/RWDD1/S100A8/SARNP/SF3B6/SLU7/SNRPB2/SNRPD2/SNRPG/SSB/TAX1BP1/TXN	56	BP
GO:0072521	purine-containing compound metabolic process	15/120	560/17910	5.08330290761672e-06	0.00112531527678819	0.000115884018164616	ACAT1/COX7B/COX7C/DBI/GIMAP7/HINT1/NDUFA1/NDUFA4/NDUFB2/NDUFB3/NDUFS4/NDUFS5/OARD1/UQCRH/UQCRQ	15	BP
GO:0009059	macromolecule biosynthetic process	55/120	4806/17910	5.81912215751916e-06	0.00127006336989647	0.000130790054719037	CD3D/CEBPZ/COMMD6/COPS5/DPM1/EEF1B2/EIF3E/ENY2/GTF2B/GTF2H5/HINT1/HSP90AA1/IGBP1/MAGOH/MRPL22/MRPL33/MRPL51/MRPS18C/MRPS22/NIFK/PFDN5/POLR3GL/PPA1/PSMA3/PSMA4/PSMA6/PSMB1/PSMC2/RPA3/RPAIN/RPL11/RPL17/RPL21/RPL23/RPL24/RPL26/RPL30/RPL31/RPL35/RPL35A/RPL39/RPL4/RPL6/RPL7/RPS17/RPS24/RPS25/RPS27/RPS27L/RWDD1/S100A8/SARNP/SNRPG/TAX1BP1/TXN	55	BP
GO:0009150	purine ribonucleotide metabolic process	14/120	500/17910	6.50708347173225e-06	0.00140049043347525	0.000144221323730206	ACAT1/COX7B/COX7C/DBI/GIMAP7/HINT1/NDUFA1/NDUFA4/NDUFB2/NDUFB3/NDUFS4/NDUFS5/UQCRH/UQCRQ	14	BP
GO:0005615	extracellular space	38/121	3051/18675	2.90059082337549e-05	0.00154651170373639	0.00016681189844316	ACAT1/ANXA1/ATP6V1D/ATP6V1G1/CHMP5/DBI/DNAJA1/EIF3E/HINT1/HSP90AA1/HSPE1/MDH1/MYL12B/PCMT1/PPA1/PPIAL4A/PRDX1/PSMA3/PSMA4/PSMA6/PSMB1/RPL11/RPL23/RPL24/RPL26/RPL26L1/RPL30/RPL31/RPL35A/RPL39/RPL4/RPS25/S100A8/SNRPD2/TAX1BP1/TXN/TXNDC17/TYK2	38	CC
GO:0009117	nucleotide metabolic process	16/120	654/17910	7.5764940572574e-06	0.00160831714627153	0.000165623143342498	ACAT1/COX7B/COX7C/DBI/ERH/GIMAP7/HINT1/MDH1/NDUFA1/NDUFA4/NDUFB2/NDUFB3/NDUFS4/NDUFS5/UQCRH/UQCRQ	16	BP
GO:1990204	oxidoreductase complex	6/121	93/18675	3.14396781562551e-05	0.00163636205504458	0.000176503456315818	NDUFA1/NDUFA4/NDUFB2/NDUFB3/NDUFS4/NDUFS5	6	CC
GO:0009205	purine ribonucleoside triphosphate metabolic process	11/120	314/17910	8.58441901258103e-06	0.00179765130019124	0.000185120614837452	COX7B/COX7C/GIMAP7/NDUFA1/NDUFA4/NDUFB2/NDUFB3/NDUFS4/NDUFS5/UQCRH/UQCRQ	11	BP
GO:0055086	nucleobase-containing small molecule metabolic process	17/120	740/17910	8.77615078868766e-06	0.00180898041377194	0.00018628727739954	ACAT1/COX7B/COX7C/DBI/ERH/GIMAP7/HINT1/MDH1/NDUFA1/NDUFA4/NDUFB2/NDUFB3/NDUFS4/NDUFS5/OARD1/UQCRH/UQCRQ	17	BP
GO:0009259	ribonucleotide metabolic process	14/120	514/17910	8.90027800170946e-06	0.00180898041377194	0.00018628727739954	ACAT1/COX7B/COX7C/DBI/GIMAP7/HINT1/NDUFA1/NDUFA4/NDUFB2/NDUFB3/NDUFS4/NDUFS5/UQCRH/UQCRQ	14	BP
GO:0006753	nucleoside phosphate metabolic process	16/120	663/17910	8.98872977689731e-06	0.00180898041377194	0.00018628727739954	ACAT1/COX7B/COX7C/DBI/ERH/GIMAP7/HINT1/MDH1/NDUFA1/NDUFA4/NDUFB2/NDUFB3/NDUFS4/NDUFS5/UQCRH/UQCRQ	16	BP
GO:0009199	ribonucleoside triphosphate metabolic process	11/120	319/17910	9.9591567050027e-06	0.00197858279563443	0.000203752787648908	COX7B/COX7C/GIMAP7/NDUFA1/NDUFA4/NDUFB2/NDUFB3/NDUFS4/NDUFS5/UQCRH/UQCRQ	11	BP
GO:0071007	U2-type catalytic step 2 spliceosome	4/121	30/18675	4.03359985182039e-05	0.00205057168352697	0.000221181485142661	CWC15/SNRPB2/SNRPD2/SNRPG	4	CC
GO:0009144	purine nucleoside triphosphate metabolic process	11/120	321/17910	1.05605314067438e-05	0.00207150004166932	0.000213321327283458	COX7B/COX7C/GIMAP7/NDUFA1/NDUFA4/NDUFB2/NDUFB3/NDUFS4/NDUFS5/UQCRH/UQCRQ	11	BP
GO:0015980	energy derivation by oxidation of organic compounds	10/120	264/17910	1.14272533834971e-05	0.00221349291162582	0.000227943633281338	COX7B/COX7C/NDUFA1/NDUFA4/NDUFB2/NDUFB3/NDUFS4/NDUFS5/UQCRH/UQCRQ	10	BP
GO:0006810	transport	54/120	4785/17910	1.18876043958732e-05	0.002274236315709	0.000234198937805636	ANXA1/ATP6V1D/ATP6V1G1/CASP1/CHMP5/COMMD3/COPS5/COX17/COX7A2/COX7B/COX7C/DNAJA1/ENY2/HSP90AA1/HSPB11/MAGOH/NDUFA4/PSMA3/PSMA4/PSMA6/PSMB1/PSMC2/RPAIN/RPL11/RPL17/RPL21/RPL23/RPL24/RPL26/RPL30/RPL31/RPL35/RPL35A/RPL39/RPL4/RPL6/RPL7/RPS17/RPS24/RPS25/RPS27/S100A8/SARNP/SLU7/SNRPD2/SNRPG/SNX2/SRP14/SRP19/SSB/TMCO1/TOMM7/TXN/VPS29	54	BP
GO:0006163	purine nucleotide metabolic process	14/120	528/17910	1.20443583492996e-05	0.00227612485452456	0.000234393417940156	ACAT1/COX7B/COX7C/DBI/GIMAP7/HINT1/NDUFA1/NDUFA4/NDUFB2/NDUFB3/NDUFS4/NDUFS5/UQCRH/UQCRQ	14	BP
GO:0000502	proteasome complex	5/121	61/18675	4.67827167281969e-05	0.00232425278918172	0.00025070163988316	PSMA3/PSMA4/PSMA6/PSMB1/PSMC2	5	CC
GO:0033036	macromolecule localization	37/120	2735/17910	1.25552672275264e-05	0.00234408919774004	0.000241392328686493	ANXA1/ATP6V1D/ATP6V1G1/CASP1/CHMP5/DNAJA1/ENY2/HSP90AA1/MAGOH/RPAIN/RPF2/RPL11/RPL17/RPL21/RPL23/RPL24/RPL26/RPL30/RPL31/RPL35/RPL35A/RPL39/RPL4/RPL6/RPL7/RPS17/RPS24/RPS25/RPS27/SARNP/SLU7/SNX2/SRP14/SRP19/SSB/TOMM7/TXN	37	BP
GO:0019693	ribose phosphate metabolic process	14/120	531/17910	1.28338572491304e-05	0.00236757738768062	0.000243811122677716	ACAT1/COX7B/COX7C/DBI/GIMAP7/HINT1/NDUFA1/NDUFA4/NDUFB2/NDUFB3/NDUFS4/NDUFS5/UQCRH/UQCRQ	14	BP
GO:0004298	threonine-type endopeptidase activity	4/119	21/16967	1.25538516950761e-05	0.00243568789100993	0.000301532705786039	PSMA3/PSMA4/PSMA6/PSMB1	4	MF
GO:0070003	threonine-type peptidase activity	4/119	21/16967	1.25538516950761e-05	0.00243568789100993	0.000301532705786039	PSMA3/PSMA4/PSMA6/PSMB1	4	MF
GO:1905369	endopeptidase complex	5/121	62/18675	5.0624586072707e-05	0.00245923239218079	0.000265260989012547	PSMA3/PSMA4/PSMA6/PSMB1/PSMC2	5	CC
GO:0034709	methylosome	3/121	12/18675	5.59338584680252e-05	0.00265807693265364	0.00028670902281093	ERH/SNRPD2/SNRPG	3	CC
GO:0034660	ncRNA metabolic process	13/120	470/17910	1.61711049358427e-05	0.00294813274668957	0.00030359622393483	GTF2B/GTF2H5/NIFK/NSA2/PPA1/RPL11/RPL26/RPL35A/RPL7/RPS17/RPS24/RPS27/SSB	13	BP
GO:0009141	nucleoside triphosphate metabolic process	11/120	337/17910	1.66225091766245e-05	0.00298181361218784	0.000307064651058952	COX7B/COX7C/GIMAP7/NDUFA1/NDUFA4/NDUFB2/NDUFB3/NDUFS4/NDUFS5/UQCRH/UQCRQ	11	BP
GO:0033209	tumor necrosis factor-mediated signaling pathway	8/120	167/17910	1.67406948614923e-05	0.00298181361218784	0.000307064651058952	CASP1/PSMA3/PSMA4/PSMA6/PSMB1/PSMC2/TAX1BP1/TXNDC17	8	BP
GO:0005654	nucleoplasm	40/121	3427/18675	7.39937655642456e-05	0.00344150076479647	0.000371211724219284	ANXA1/C11orf1/COPS5/CWC15/DNAJC8/EIF3E/ENY2/GTF2B/GTF2H5/HINT1/HSP90AA1/LARP7/LSM3/MAGOH/MBD6/NIFK/OARD1/POLR3GL/PPIG/PSMA3/PSMA4/PSMA6/PSMB1/PSMC2/RPA3/RPAIN/RPL11/RPL23/RPL26/RPS17/RPS24/RPS25/RPS27/SARNP/SF3B6/SLU7/SNRPB2/SNRPD2/SNRPG/TXN	40	CC
GO:0031981	nuclear lumen	48/121	4454/18675	7.67193934482765e-05	0.00349259447994828	0.000376722862351893	ANXA1/C11orf1/COPS5/CWC15/DNAJC8/EIF3E/ENY2/GTF2B/GTF2H5/HINT1/HSP90AA1/LARP7/LSM3/MAGOH/MBD6/NIFK/NSA2/OARD1/POLR3GL/PPIG/PSMA3/PSMA4/PSMA6/PSMB1/PSMC2/RPA3/RPAIN/RPF2/RPL11/RPL23/RPL26/RPL35/RPL4/RPL7/RPS17/RPS24/RPS25/RPS27/SARNP/SF3B6/SLU7/SNRPB2/SNRPD2/SNRPG/SRP19/SSB/TBCA/TXN	48	CC
GO:0044421	extracellular region part	39/121	3312/18675	7.82877198325027e-05	0.00349259447994828	0.000376722862351893	ACAT1/ANXA1/ATP6V1D/ATP6V1G1/CHMP5/DBI/DNAJA1/DNAJC8/EIF3E/HINT1/HSP90AA1/HSPE1/MDH1/MYL12B/PCMT1/PPA1/PPIAL4A/PRDX1/PSMA3/PSMA4/PSMA6/PSMB1/RPL11/RPL23/RPL24/RPL26/RPL26L1/RPL30/RPL31/RPL35A/RPL39/RPL4/RPS25/S100A8/SNRPD2/TAX1BP1/TXN/TXNDC17/TYK2	39	CC
GO:0006414	translational elongation	7/120	124/17910	2.00281290393827e-05	0.00352682551361451	0.000363189517029955	EEF1B2/MRPL22/MRPL33/MRPL51/MRPS18C/MRPS22/RPL30	7	BP
GO:0006396	RNA processing	23/120	1330/17910	2.17851931102825e-05	0.00379312952162297	0.000390613279186142	CWC15/DNAJC8/GTF2H5/LARP7/LSM1/LSM3/MAGOH/NSA2/PPIG/RPL11/RPL26/RPL35A/RPL7/RPS17/RPS24/RPS27/SARNP/SF3B6/SLU7/SNRPB2/SNRPD2/SNRPG/SSB	23	BP
GO:0046034	ATP metabolic process	10/120	287/17910	2.34891594361603e-05	0.00404437327089766	0.000416486148599052	COX7B/COX7C/NDUFA1/NDUFA4/NDUFB2/NDUFB3/NDUFS4/NDUFS5/UQCRH/UQCRQ	10	BP
GO:0051234	establishment of localization	54/120	4908/17910	2.5953746508825e-05	0.00441962001221793	0.00045512874155441	ANXA1/ATP6V1D/ATP6V1G1/CASP1/CHMP5/COMMD3/COPS5/COX17/COX7A2/COX7B/COX7C/DNAJA1/ENY2/HSP90AA1/HSPB11/MAGOH/NDUFA4/PSMA3/PSMA4/PSMA6/PSMB1/PSMC2/RPAIN/RPL11/RPL17/RPL21/RPL23/RPL24/RPL26/RPL30/RPL31/RPL35/RPL35A/RPL39/RPL4/RPL6/RPL7/RPS17/RPS24/RPS25/RPS27/S100A8/SARNP/SLU7/SNRPD2/SNRPG/SNX2/SRP14/SRP19/SSB/TMCO1/TOMM7/TXN/VPS29	54	BP
GO:0098800	inner mitochondrial membrane protein complex	6/121	115/18675	0.000103379107983754	0.00451973919543653	0.000487514109228651	NDUFA1/NDUFA4/NDUFB2/NDUFB3/NDUFS4/NDUFS5	6	CC
GO:0034470	ncRNA processing	10/120	293/17910	2.80261127787855e-05	0.00472064457732228	0.000486127997398613	GTF2H5/NSA2/RPL11/RPL26/RPL35A/RPL7/RPS17/RPS24/RPS27/SSB	10	BP
GO:0010629	negative regulation of gene expression	32/120	2278/17910	2.86742149947745e-05	0.00477787577426628	0.000492021617793753	EIF3E/IGBP1/LSM1/LSM3/MAGOH/PFDN5/PSMA3/PSMA4/PSMA6/PSMB1/PSMC2/RPL11/RPL17/RPL21/RPL23/RPL24/RPL26/RPL30/RPL31/RPL35/RPL35A/RPL39/RPL4/RPL6/RPL7/RPS17/RPS24/RPS25/RPS27/SARNP/SSB/TXN	32	BP
GO:0022627	cytosolic small ribosomal subunit	4/121	39/18675	0.000115733854220207	0.00496067573526016	0.000535074991647602	RPS17/RPS24/RPS25/RPS27	4	CC
GO:0006091	generation of precursor metabolites and energy	13/120	502/17910	3.21579432972391e-05	0.00530135242901919	0.000545928802224127	ACAT1/COX17/COX7A2/COX7B/COX7C/NDUFA1/NDUFA4/NDUFB2/NDUFB3/NDUFS4/NDUFS5/UQCRH/UQCRQ	13	BP
GO:0005684	U2-type spliceosomal complex	5/121	76/18675	0.000134470427098137	0.00565293562392454	0.000609744446760785	CWC15/LSM3/SNRPB2/SNRPD2/SNRPG	5	CC
GO:0006913	nucleocytoplasmic transport	10/120	302/17910	3.62332863066126e-05	0.00591031170192488	0.000608638914579775	ENY2/MAGOH/RPAIN/RPL23/SARNP/SLU7/SNRPD2/SNRPG/SSB/TXN	10	BP
GO:0051169	nuclear transport	10/120	305/17910	3.93907394284438e-05	0.00635841932603555	0.000654784659797377	ENY2/MAGOH/RPAIN/RPL23/SARNP/SLU7/SNRPD2/SNRPG/SSB/TXN	10	BP
GO:0009167	purine ribonucleoside monophosphate metabolic process	10/120	317/17910	5.44874361760254e-05	0.00865659578732082	0.000891448933604442	COX7B/COX7C/NDUFA1/NDUFA4/NDUFB2/NDUFB3/NDUFS4/NDUFS5/UQCRH/UQCRQ	10	BP
GO:0006521	regulation of cellular amino acid metabolic process	5/120	61/17910	5.47453137985314e-05	0.00865659578732082	0.000891448933604442	PSMA3/PSMA4/PSMA6/PSMB1/PSMC2	5	BP
GO:0000313	organellar ribosome	5/121	84/18675	0.000215637051303706	0.00872931617256102	0.000941573089513259	MRPL22/MRPL33/MRPL51/MRPS18C/MRPS22	5	CC
GO:0005761	mitochondrial ribosome	5/121	84/18675	0.000215637051303706	0.00872931617256102	0.000941573089513259	MRPL22/MRPL33/MRPL51/MRPS18C/MRPS22	5	CC
GO:0009126	purine nucleoside monophosphate metabolic process	10/120	318/17910	5.594255356461e-05	0.00875655655527499	0.000901742809186059	COX7B/COX7C/NDUFA1/NDUFA4/NDUFB2/NDUFB3/NDUFS4/NDUFS5/UQCRH/UQCRQ	10	BP
GO:0030532	small nuclear ribonucleoprotein complex	5/121	86/18675	0.000240766737119712	0.00956939313368928	0.00103218658592948	LSM3/SLU7/SNRPB2/SNRPD2/SNRPG	5	CC
GO:1902600	proton transmembrane transport	7/120	148/17910	6.22958108466056e-05	0.00965350683005471	0.000994109992036359	ATP6V1D/ATP6V1G1/COX17/COX7A2/COX7B/COX7C/NDUFA4	7	BP
GO:0044428	nuclear part	49/121	4801/18675	0.000254626390922825	0.00986568440644727	0.00106414554852995	ANAPC13/ANXA1/C11orf1/COPS5/CWC15/DNAJC8/EIF3E/ENY2/GTF2B/GTF2H5/HINT1/HSP90AA1/LARP7/LSM3/MAGOH/MBD6/NIFK/NSA2/OARD1/POLR3GL/PPIG/PSMA3/PSMA4/PSMA6/PSMB1/PSMC2/RPA3/RPAIN/RPF2/RPL11/RPL23/RPL26/RPL35/RPL4/RPL7/RPS17/RPS24/RPS25/RPS27/SARNP/SF3B6/SLU7/SNRPB2/SNRPD2/SNRPG/SRP19/SSB/TBCA/TXN	49	CC
GO:0071005	U2-type precatalytic spliceosome	4/121	48/18675	0.000261760802339288	0.00986568440644727	0.00106414554852995	LSM3/SNRPB2/SNRPD2/SNRPG	4	CC
GO:0071011	precatalytic spliceosome	4/121	48/18675	0.000261760802339288	0.00986568440644727	0.00106414554852995	LSM3/SNRPB2/SNRPD2/SNRPG	4	CC
GO:0010257	NADH dehydrogenase complex assembly	5/120	64/17910	6.90488941599296e-05	0.0104901771195813	0.00108026959284266	NDUFA1/NDUFB2/NDUFB3/NDUFS4/NDUFS5	5	BP
GO:0032981	mitochondrial respiratory chain complex I assembly	5/120	64/17910	6.90488941599296e-05	0.0104901771195813	0.00108026959284266	NDUFA1/NDUFB2/NDUFB3/NDUFS4/NDUFS5	5	BP
GO:0009161	ribonucleoside monophosphate metabolic process	10/120	331/17910	7.80942974601822e-05	0.0117492017906624	0.00120992289166721	COX7B/COX7C/NDUFA1/NDUFA4/NDUFB2/NDUFB3/NDUFS4/NDUFS5/UQCRH/UQCRQ	10	BP
GO:0031146	SCF-dependent proteasomal ubiquitin-dependent protein catabolic process	5/120	69/17910	9.91013916710732e-05	0.014766333716186	0.00152062459284764	PSMA3/PSMA4/PSMA6/PSMB1/PSMC2	5	BP
GO:0120114	Sm-like protein family complex	5/121	96/18675	0.000401394239217929	0.0148720118452704	0.00160414468483169	LSM3/SLU7/SNRPB2/SNRPD2/SNRPG	5	CC
GO:0000375	RNA splicing, via transesterification reactions	10/120	348/17910	0.000117968107174261	0.0174101124917648	0.00179287870151559	CWC15/DNAJC8/LSM1/LSM3/MAGOH/SF3B6/SLU7/SNRPB2/SNRPD2/SNRPG	10	BP
GO:0009123	nucleoside monophosphate metabolic process	10/120	349/17910	0.000120770496295588	0.0175848269046759	0.0018108706444111	COX7B/COX7C/NDUFA1/NDUFA4/NDUFB2/NDUFB3/NDUFS4/NDUFS5/UQCRH/UQCRQ	10	BP
GO:1902036	regulation of hematopoietic stem cell differentiation	5/120	72/17910	0.000121421504620309	0.0175848269046759	0.0018108706444111	PSMA3/PSMA4/PSMA6/PSMB1/PSMC2	5	BP
GO:0005689	U12-type spliceosomal complex	3/121	24/18675	0.000486186142078663	0.017713399782352	0.00191062624255475	SF3B6/SNRPD2/SNRPG	3	CC
GO:0034612	response to tumor necrosis factor	9/120	284/17910	0.000125706195599237	0.0180367876668648	0.00185741318253843	CASP1/IGBP1/PSMA3/PSMA4/PSMA6/PSMB1/PSMC2/TAX1BP1/TXNDC17	9	BP
GO:0006397	mRNA processing	12/120	499/17910	0.000132286617035765	0.0188068334105985	0.00193671184380705	CWC15/DNAJC8/GTF2H5/LSM1/LSM3/MAGOH/SARNP/SF3B6/SLU7/SNRPB2/SNRPD2/SNRPG	12	BP
GO:0043933	protein-containing complex subunit organization	28/120	2032/17910	0.000145833560617348	0.0205442863410815	0.00211563328130048	ACAT1/CD3D/CHMP5/COX16/COX17/EIF3E/GTF2B/GTF2H5/HSP90AA1/MRPL22/MRPL33/MRPL51/MRPS18C/MRPS22/NDUFA1/NDUFB2/NDUFB3/NDUFS4/NDUFS5/NIFK/RPA3/RPL11/RPL23/SLU7/SNRPD2/SNRPG/SNX2/TBCA	28	BP
GO:0002479	antigen processing and presentation of exogenous peptide antigen via MHC class I, TAP-dependent	5/120	75/17910	0.000147406621214071	0.0205788109747764	0.00211918859896189	PSMA3/PSMA4/PSMA6/PSMB1/PSMC2	5	BP
GO:0061418	regulation of transcription from RNA polymerase II promoter in response to hypoxia	5/120	77/17910	0.000166957623977559	0.023100133940067	0.00237883231155995	PSMA3/PSMA4/PSMA6/PSMB1/PSMC2	5	BP
GO:0042590	antigen processing and presentation of exogenous peptide antigen via MHC class I	5/120	78/17910	0.000177446041955326	0.0243340355553425	0.00250589845928527	PSMA3/PSMA4/PSMA6/PSMB1/PSMC2	5	BP
GO:0008380	RNA splicing	11/120	440/17910	0.000182309568882644	0.0247816875993969	0.0025519972892529	CWC15/DNAJC8/LSM1/LSM3/MAGOH/PPIG/SF3B6/SLU7/SNRPB2/SNRPD2/SNRPG	11	BP
GO:0033238	regulation of cellular amine metabolic process	5/120	80/17910	0.000199925364539546	0.0269399212208175	0.00277425036743205	PSMA3/PSMA4/PSMA6/PSMB1/PSMC2	5	BP
GO:0034622	cellular protein-containing complex assembly	17/120	952/17910	0.00020249533090932	0.0270509978426337	0.00278568894426977	COX16/COX17/EIF3E/GTF2B/GTF2H5/HSP90AA1/NDUFA1/NDUFB2/NDUFB3/NDUFS4/NDUFS5/RPA3/RPL11/SLU7/SNRPD2/SNRPG/TBCA	17	BP
GO:0031145	anaphase-promoting complex-dependent catabolic process	5/120	81/17910	0.000211947593828836	0.0280717116349954	0.00289080118978421	PSMA3/PSMA4/PSMA6/PSMB1/PSMC2	5	BP
GO:0006123	mitochondrial electron transport, cytochrome c to oxygen	3/120	18/17910	0.000222407432802376	0.028962003451448	0.00298248269021142	COX7B/COX7C/NDUFA4	3	BP
GO:0019646	aerobic electron transport chain	3/120	18/17910	0.000222407432802376	0.028962003451448	0.00298248269021142	COX7B/COX7C/NDUFA4	3	BP
GO:0060218	hematopoietic stem cell differentiation	5/120	83/17910	0.000237637127757887	0.0306873448458953	0.00316015689193821	PSMA3/PSMA4/PSMA6/PSMB1/PSMC2	5	BP
GO:0010972	negative regulation of G2/M transition of mitotic cell cycle	5/120	85/17910	0.000265629163803185	0.0337397755857719	0.00347449363525132	PSMA3/PSMA4/PSMA6/PSMB1/PSMC2	5	BP
GO:1901532	regulation of hematopoietic progenitor cell differentiation	5/120	85/17910	0.000265629163803185	0.0337397755857719	0.00347449363525132	PSMA3/PSMA4/PSMA6/PSMB1/PSMC2	5	BP
GO:0070125	mitochondrial translational elongation	5/120	86/17910	0.000280530302332533	0.0353427984050585	0.0036395715732659	MRPL22/MRPL33/MRPL51/MRPS18C/MRPS22	5	BP
GO:0070126	mitochondrial translational termination	5/120	88/17910	0.000312227969227635	0.0390190224168195	0.00401814602163918	MRPL22/MRPL33/MRPL51/MRPS18C/MRPS22	5	BP
GO:0005576	extracellular region	43/121	4295/18675	0.0011729065707661	0.0420323995084829	0.00453375447543754	ACAT1/ANXA1/ATP6V1D/ATP6V1G1/CHMP5/COMMD3/DBI/DNAJA1/DNAJC8/EIF3E/GZMA/HINT1/HSP90AA1/HSPE1/MDH1/MYL12B/PCMT1/PPA1/PPIAL4A/PRDX1/PSMA3/PSMA4/PSMA6/PSMB1/PSMC2/RPL11/RPL23/RPL24/RPL26/RPL26L1/RPL30/RPL31/RPL35A/RPL39/RPL4/RPS25/S100A8/SNRPD2/SRP14/TAX1BP1/TXN/TXNDC17/TYK2	43	CC
GO:1901798	positive regulation of signal transduction by p53 class mediator	3/120	21/17910	0.000357223477884354	0.0442849589626993	0.00456042772608573	RPL11/RPL23/RPL26	3	BP
GO:0016579	protein deubiquitination	8/120	260/17910	0.000366949742883856	0.0451296855809996	0.0046474169608348	COPS5/ENY2/MBD6/PSMA3/PSMA4/PSMA6/PSMB1/PSMC2	8	BP
GO:1904813	ficolin-1-rich granule lumen	5/121	124/18675	0.0012807153780853	0.0451555913287069	0.00487063233770978	COMMD3/HSP90AA1/PSMB1/PSMC2/SRP14	5	CC
GO:0004129	cytochrome-c oxidase activity	3/119	19/16967	0.000300297884243967	0.0457785007187073	0.00566727586054403	COX7A2/COX7B/NDUFA4	3	MF
GO:0015002	heme-copper terminal oxidase activity	3/119	19/16967	0.000300297884243967	0.0457785007187073	0.00566727586054403	COX7A2/COX7B/NDUFA4	3	MF
GO:0016676	oxidoreductase activity, acting on a heme group of donors, oxygen as acceptor	3/119	19/16967	0.000300297884243967	0.0457785007187073	0.00566727586054403	COX7A2/COX7B/NDUFA4	3	MF
GO:0016675	oxidoreductase activity, acting on a heme group of donors	3/119	20/16967	0.000351488469832195	0.0500100342988352	0.00619113024055305	COX7A2/COX7B/NDUFA4	3	MF
GO:0071356	cellular response to tumor necrosis factor	8/120	266/17910	0.000427100207150919	0.0521137501259538	0.00536663003763608	CASP1/PSMA3/PSMA4/PSMA6/PSMB1/PSMC2/TAX1BP1/TXNDC17	8	BP
GO:1902255	positive regulation of intrinsic apoptotic signaling pathway by p53 class mediator	2/120	5/17910	0.000439367847964151	0.0531917854856884	0.00547764520981622	RPL11/RPL26	2	BP
GO:0002474	antigen processing and presentation of peptide antigen via MHC class I	5/120	95/17910	0.000444921183282423	0.0534465453134354	0.00550388016202492	PSMA3/PSMA4/PSMA6/PSMB1/PSMC2	5	BP
GO:0097525	spliceosomal snRNP complex	4/121	78/18675	0.00165288254139655	0.0573524588630655	0.00618622705551925	LSM3/SNRPB2/SNRPD2/SNRPG	4	CC
GO:1902750	negative regulation of cell cycle G2/M phase transition	5/120	97/17910	0.000489648111068901	0.0583669495624567	0.006010579241947	PSMA3/PSMA4/PSMA6/PSMB1/PSMC2	5	BP
GO:0046540	U4/U6 x U5 tri-snRNP complex	3/121	37/18675	0.00175546880631709	0.0590378263299536	0.00636801639862394	LSM3/SNRPD2/SNRPG	3	CC
GO:0097526	spliceosomal tri-snRNP complex	3/121	37/18675	0.00175546880631709	0.0590378263299536	0.00636801639862394	LSM3/SNRPD2/SNRPG	3	CC
GO:0070646	protein modification by small protein removal	8/120	273/17910	0.000507172060681301	0.0599943414431976	0.00617816668535839	COPS5/ENY2/MBD6/PSMA3/PSMA4/PSMA6/PSMB1/PSMC2	8	BP
GO:0000377	RNA splicing, via transesterification reactions with bulged adenosine as nucleophile	9/120	344/17910	0.000516632994790437	0.0601944933189624	0.00619877815672578	CWC15/DNAJC8/LSM3/MAGOH/SF3B6/SLU7/SNRPB2/SNRPD2/SNRPG	9	BP
GO:0000398	mRNA splicing, via spliceosome	9/120	344/17910	0.000516632994790437	0.0601944933189624	0.00619877815672578	CWC15/DNAJC8/LSM3/MAGOH/SF3B6/SLU7/SNRPB2/SNRPD2/SNRPG	9	BP
GO:0008334	histone mRNA metabolic process	3/120	24/17910	0.000535714840335659	0.0619519733045418	0.00637976196346315	LSM1/SNRPG/SSB	3	BP
GO:1990948	ubiquitin ligase inhibitor activity	2/119	5/16967	0.000481109103652599	0.0641742675441683	0.00794463059321069	RPL11/RPL23	2	MF
GO:0006415	translational termination	5/120	100/17910	0.000562981361458852	0.064622910453253	0.00665481281849216	MRPL22/MRPL33/MRPL51/MRPS18C/MRPS22	5	BP
GO:0070498	interleukin-1-mediated signaling pathway	5/120	101/17910	0.000589167933090245	0.0671315165125515	0.006913146954836	PSMA3/PSMA4/PSMA6/PSMB1/PSMC2	5	BP
GO:0005687	U4 snRNP	2/121	11/18675	0.00220405701371352	0.0730011140852445	0.00787414307929549	SNRPD2/SNRPG	2	CC
GO:0044281	small molecule metabolic process	26/120	2012/17910	0.000716664971548331	0.0810628513874223	0.00834778407120453	ACAT1/ASNSD1/COX7B/COX7C/DBI/DPM1/ERH/GIMAP7/HINT1/MDH1/NDUFA1/NDUFA4/NDUFB2/NDUFB3/NDUFS4/NDUFS5/OARD1/PPA1/PSMA3/PSMA4/PSMA6/PSMB1/PSMC2/TXN/UQCRH/UQCRQ	26	BP
GO:0044085	cellular component biogenesis	34/120	2951/17910	0.000754038843811628	0.0846722104542481	0.00871947282393919	ACAT1/ATP6V1D/CD3D/CEBPZ/CHMP5/COPS5/COX16/COX17/EIF3E/GTF2B/GTF2H5/HSP90AA1/HSPB11/NDUFA1/NDUFB2/NDUFB3/NDUFS4/NDUFS5/NIFK/NSA2/RPA3/RPF2/RPL11/RPL26/RPL35A/RPL7/RPS17/RPS24/RPS27/SLU7/SNRPD2/SNRPG/SNX2/TBCA	34	BP
GO:0060071	Wnt signaling pathway, planar cell polarity pathway	5/120	107/17910	0.0007659670479391	0.0853928584700995	0.00879368454885025	PSMA3/PSMA4/PSMA6/PSMB1/PSMC2	5	BP
GO:0006611	protein export from nucleus	6/120	163/17910	0.000805564191262764	0.089165814760243	0.00918222040567181	ENY2/MAGOH/SARNP/SLU7/SSB/TXN	6	BP
GO:0055105	ubiquitin-protein transferase inhibitor activity	2/119	6/16967	0.000718350976157391	0.0901830861664257	0.0111644640876474	RPL11/RPL23	2	MF
GO:0043618	regulation of transcription from RNA polymerase II promoter in response to stress	5/120	109/17910	0.000832883198900743	0.0908912387205328	0.00935990310995942	PSMA3/PSMA4/PSMA6/PSMB1/PSMC2	5	BP
GO:0090175	regulation of establishment of planar polarity	5/120	109/17910	0.000832883198900743	0.0908912387205328	0.00935990310995942	PSMA3/PSMA4/PSMA6/PSMB1/PSMC2	5	BP
GO:0051704	multi-organism process	30/120	2496/17910	0.000858902250171184	0.0930751978847999	0.00958480538284516	CASP1/CHMP5/GTF2B/GZMA/HSPB11/PSMA3/PSMA4/PSMB1/RPL11/RPL17/RPL21/RPL23/RPL24/RPL26/RPL30/RPL31/RPL35/RPL35A/RPL39/RPL4/RPL6/RPL7/RPS17/RPS24/RPS25/RPS27/S100A8/SLIRP/SSB/VPS29	30	BP
