# Supplementary material for: Development and validation of immune-based biomarkers and deep learning models for Alzheimer’s disease
Source: Front Genet. 2022 Aug 22;13:968598. doi: 10.3389/fgene.2022.968598 (PMC9441688; doi:10.3389/fgene.2022.968598)
Supplement: Supplementary file 3 [file Table2.XLS]

Gene	Module	MM_R	MM_pvalue	GS_R	GS_pvalue
ABCE1	brown	0.840056166	7.38E-89	-0.105507895	0.055902453
ACADM	brown	0.840339361	5.66E-89	-0.119603451	0.030086897
ACAT1	brown	0.928171253	2.01E-142	-0.197803807	0.000306301
ACTR10	brown	0.818114565	1.43E-80	-0.126734757	2.15E-02
ACTR6	brown	0.883727312	7.39E-110	-0.147046039	7.55E-03
ADAM8	darkgreen	0.812671822	1.10E-78	0.173635655	1.57E-03
ANAPC10	brown	0.866276726	1.40E-100	-0.11879954	3.12E-02
ANAPC13	brown	0.819695648	3.95E-81	-0.151327678	5.96E-03
ANXA1	brown	0.911462021	3.49E-128	-0.154789793	4.89E-03
APIP	brown	0.876407664	8.53E-106	-0.158785802	3.88E-03
ARID3A	darkgreen	0.85250072	3.88E-94	0.108250834	4.98E-02
ASNSD1	brown	0.870538339	1.01E-102	-0.119562232	3.01E-02
ATP5EP2	brown	0.839735792	9.95E-89	-0.308296487	1.13E-08
ATP5F1	brown	0.861403072	3.19E-98	-0.182320754	0.000892783
ATP5I	brown	0.88343138	1.09E-109	-0.320090228	2.84E-09
ATP5J	brown	0.928265922	1.63E-142	-0.267327252	8.64E-07
ATP5L	brown	0.889033773	5.61E-113	-0.178769612	1.13E-03
ATP5O	brown	0.945153342	5.80E-161	-0.279868687	2.46E-07
ATP6V0B	darkgreen	0.811050945	3.88E-78	0.209293659	0.00013118
ATP6V1D	brown	0.877848033	1.42E-106	-0.277466986	3.15E-07
ATP6V1G1	brown	0.920327698	2.38E-135	-0.113382996	3.98E-02
BEST1	darkgreen	0.804783489	4.60E-76	0.188685741	0.000580905
BEX2	brown	0.808164953	3.58E-77	-0.265285243	1.05E-06
BRIX1	brown	0.884922915	1.51E-110	-0.221854909	4.92E-05
C11orf1	brown	0.861167867	4.13E-98	-0.198900385	0.000283056
C14orf2	brown	0.868945323	6.52E-102	-0.127178383	0.021032304
CASP1	brown	0.800239823	1.32E-74	-0.178454479	0.001151282
CCDC53	brown	0.917795484	3.20E-133	-0.261435891	1.53E-06
CCDC59	brown	0.853483689	1.42E-94	-0.160496086	3.51E-03
CCDC90B	brown	0.866023281	1.86E-100	-0.180602798	0.001000207
CCT2	brown	0.8648621	6.91E-100	-0.134707234	1.45E-02
CD3D	brown	0.875436542	2.82E-105	-0.23359267	1.87E-05
CEBPZ	brown	0.855219841	2.35E-95	-0.157213329	0.004256026
CETN3	brown	0.858643459	6.31E-97	-0.29675758	4.10E-08
CHMP5	brown	0.897154647	4.50E-118	-0.187534343	6.29E-04
CHST15	darkgreen	0.830829556	3.15E-85	0.127342375	0.020865806
CISD1	brown	0.838905426	2.15E-88	-0.15438906	0.005007485
CKS1B	brown	0.812010436	1.84E-78	-0.244551927	7.22E-06
CLNS1A	brown	0.845060477	6.33E-91	-0.115805319	0.035764709
CMC2	brown	0.926718173	4.70E-141	-0.145586379	8.18E-03
COMMD3	brown	0.932623548	8.33E-147	-0.132914258	1.58E-02
COMMD6	brown	0.95515731	6.67E-175	-0.165331436	0.00262839
COMMD8	brown	0.919748605	7.39E-135	-0.105704028	5.54E-02
COPS4	brown	0.909398079	1.27E-126	-0.178752988	0.001129103
COPS5	brown	0.945433253	2.57E-161	-0.188196743	6.01E-04
COQ5	brown	0.846294324	1.91E-91	-0.145723022	8.11E-03
COX16	brown	0.926319989	1.10E-140	-0.252884198	3.40E-06
COX17	brown	0.814864472	1.94E-79	-0.350036149	6.46E-11
COX7A2	brown	0.922630673	2.38E-137	-0.123202256	0.02543697
COX7B	brown	0.867190293	4.93E-101	-0.215528112	8.12E-05
COX7C	brown	0.941463508	1.79E-156	-0.159904409	3.64E-03
CSF3R	darkgreen	0.902930871	5.78E-122	0.139570512	1.13E-02
CSNK1D	darkgreen	0.87882901	4.13E-107	0.124745275	2.36E-02
CWC15	brown	0.868331156	1.33E-101	-0.297660633	3.72E-08
CWC27	brown	0.803770745	9.80E-76	-0.282541364	1.87E-07
CWF19L2	brown	0.84810745	3.21E-92	-0.224155473	4.08E-05
DBI	brown	0.938252399	8.51E-153	-0.261482146	1.52E-06
DCTN6	brown	0.8719867	1.82E-103	-0.222838557	4.54E-05
DENND3	darkgreen	0.836500023	1.97E-87	0.157407937	4.21E-03
DNAJA1	brown	0.92353609	3.75E-138	-0.28188975	2.00E-07
DNAJC8	brown	0.815637414	1.05E-79	-0.2869726	1.18E-07
DPH5	brown	0.871794172	2.29E-103	-0.224425301	4.00E-05
DPM1	brown	0.945622288	1.48E-161	-0.210765672	0.000117278
DPY30	brown	0.943764416	3.09E-159	-0.19712972	3.21E-04
DYNLT3	brown	0.892934429	2.25E-115	-0.121913499	2.70E-02
DYSF	darkgreen	0.880516669	4.82E-108	0.108120611	5.01E-02
EEF1B2	brown	0.925696438	4.15E-140	-0.252234952	3.61E-06
EEF1E1	brown	0.887290294	6.18E-112	-0.128684803	1.95E-02
EIF2A	brown	0.843836188	2.06E-90	-0.120454104	2.89E-02
EIF3E	brown	0.918852089	4.22E-134	-0.208847892	1.36E-04
ELL	darkgreen	0.808250217	3.35E-77	0.109453299	0.047288123
EMG1	brown	0.870528309	1.03E-102	-0.210405527	0.000120545
ENY2	brown	0.917239971	9.18E-133	-0.295950763	4.48E-08
ERH	brown	0.929149261	2.32E-143	-0.194524525	3.87E-04
FAM53C	darkgreen	0.881173788	2.07E-108	0.159680554	3.68E-03
FLOT2	darkgreen	0.807529309	5.80E-77	0.134640536	1.45E-02
FRAT1	darkgreen	0.896195587	1.89E-117	0.160990693	0.003410232
FXR1	brown	0.871578987	2.96E-103	-0.241853506	9.16E-06
GAB2	darkgreen	0.861076156	4.56E-98	0.127693937	2.05E-02
GEMIN6	brown	0.819090242	6.48E-81	-0.19363921	4.12E-04
GGPS1	brown	0.839005506	1.96E-88	-0.154039234	5.11E-03
GIMAP7	brown	0.870152772	1.59E-102	-0.308209474	1.14E-08
GNL3	brown	0.922999633	1.12E-137	-0.214202082	9.00E-05
GPBP1	brown	0.815858853	8.79E-80	-0.145044674	8.42E-03
GTF2B	brown	0.886987767	9.34E-112	-0.255366508	2.70E-06
GTF2F2	brown	0.886432749	1.98E-111	-0.193837112	0.00040608
GTF2H5	brown	0.883001718	1.92E-109	-0.302928328	2.07E-08
GZMA	brown	0.82967609	8.64E-85	-0.124928257	2.34E-02
H2AFZ	brown	0.865012723	5.84E-100	-0.184282697	0.000783175
HINT1	brown	0.93887959	1.69E-153	-0.109253354	4.77E-02
HSP90AA1	brown	0.888637247	9.72E-113	-0.228744828	2.80E-05
HSPA8	darkgreen	-0.815741486	9.66E-80	-0.205650118	0.000172524
HSPB11	brown	0.90874806	3.87E-126	-0.240408118	1.04E-05
HSPE1	brown	0.901314037	7.50E-121	-0.303255801	2.00E-08
IAH1	brown	0.877851999	1.41E-106	-0.143513641	9.14E-03
IGBP1	brown	0.8058825	2.02E-76	-0.222347358	4.73E-05
IGF2R	darkgreen	0.834013986	1.86E-86	0.127198669	0.021011646
IQSEC1	darkgreen	0.82832248	2.80E-84	0.137001697	0.012872895
ITPRIP	darkgreen	0.863220238	4.32E-99	0.18684629	6.59E-04
KLRB1	brown	0.908130969	1.11E-125	-0.185393571	7.27E-04
LARP7	brown	0.930008844	3.38E-144	-0.252487216	3.52E-06
LILRB3	darkgreen	0.825007053	4.76E-83	0.186182033	6.89E-04
LSM1	brown	0.941725987	8.79E-157	-0.149530824	0.006583411
LSM3	brown	0.909706378	7.47E-127	-0.263969138	1.20E-06
LSM5	brown	0.930466341	1.20E-144	-0.274471154	4.26E-07
LSM7	brown	0.823167024	2.24E-82	-0.140672229	1.06E-02
LYRM2	brown	0.856017086	1.02E-95	-0.134087096	0.014938631
MAGOH	brown	0.836653764	1.71E-87	-0.237243056	1.37E-05
MANSC1	darkgreen	0.848803084	1.61E-92	0.108698562	4.88E-02
MBD6	brown	-0.841382067	2.13E-89	0.155615206	4.67E-03
MDH1	brown	0.912168531	1.00E-128	-0.177851797	1.20E-03
MED7	brown	0.890281569	9.82E-114	-0.191337477	4.84E-04
METAP2	brown	0.908728735	4.00E-126	-0.224612058	3.94E-05
METTL5	brown	0.879929378	1.02E-107	-0.280030176	2.42E-07
MITD1	brown	0.86696213	6.40E-101	-0.186776179	6.62E-04
MPHOSPH10	brown	0.804513759	5.63E-76	-0.217507818	6.95E-05
MRFAP1L1	brown	0.870117073	1.66E-102	-0.17608437	0.001342121
MRPL21	brown	0.844585007	1.00E-90	-0.230359916	2.45E-05
MRPL22	brown	0.928918861	3.86E-143	-0.266079153	9.76E-07
MRPL3	brown	0.933486364	1.09E-147	-0.151815695	0.005793995
MRPL32	brown	0.847068815	8.93E-92	-0.144672426	8.59E-03
MRPL33	brown	0.868280032	1.41E-101	-0.27720821	3.23E-07
MRPL35	brown	0.925533386	5.86E-140	-0.212050887	1.06E-04
MRPL36	brown	0.826524033	1.31E-83	-0.21941134	5.98E-05
MRPL39	brown	0.844893344	7.44E-91	-0.250204975	4.34E-06
MRPL40	brown	0.860017803	1.44E-97	-0.181407582	9.48E-04
MRPL50	brown	0.867093035	5.51E-101	-0.207445897	1.51E-04
MRPL51	brown	0.815671313	1.02E-79	-0.403477261	2.60E-14
MRPS18C	brown	0.942770984	4.98E-158	-0.250123919	4.37E-06
MRPS21	brown	0.833901648	2.06E-86	-0.240032147	1.07E-05
MRPS22	brown	0.935704133	5.12E-150	-0.189748945	5.40E-04
MRPS23	brown	0.807944012	4.23E-77	-0.13122916	0.017240903
MRPS28	brown	0.825700372	2.65E-83	-0.158375132	0.003977649
MRPS31	brown	0.856939012	3.86E-96	-0.174061511	1.53E-03
MRPS33	brown	0.897905086	1.45E-118	-0.252602817	3.49E-06
MTMR3	darkgreen	0.83746022	8.17E-88	0.121725907	2.73E-02
MYL12B	brown	0.878464589	6.55E-107	-0.238306567	1.25E-05
NAA20	brown	0.85989612	1.64E-97	-0.161743319	3.26E-03
NAE1	brown	0.858117299	1.11E-96	-0.176081955	1.34E-03
NCF4	darkgreen	0.874579771	8.04E-105	0.106963325	5.26E-02
NDUFA1	brown	0.844742143	8.61E-91	-0.396653119	7.65E-14
NDUFA4	brown	0.912729259	3.68E-129	-0.108939111	0.048343612
NDUFAF2	brown	0.853105787	2.09E-94	-0.270257942	6.48E-07
NDUFB2	brown	0.931624397	8.50E-146	-0.181024607	0.000972781
NDUFB3	brown	0.913935668	4.19E-130	-0.227242976	3.17E-05
NDUFS4	brown	0.93300992	3.36E-147	-0.256921654	2.34E-06
NDUFS5	brown	0.875349059	3.14E-105	-0.367894135	5.55E-12
NFU1	brown	0.838928192	2.11E-88	-0.178208923	1.17E-03
NGDN	brown	0.84477241	8.36E-91	-0.31178164	7.54E-09
NIFK	brown	0.894792283	1.51E-116	-0.19678533	3.29E-04
NLRP12	darkgreen	0.83967003	1.06E-88	0.166953009	0.002380922
NME1	brown	0.809199357	1.62E-77	-0.206117253	1.67E-04
NOTCH1	darkgreen	0.825761356	2.51E-83	0.11877293	3.13E-02
NSA2	brown	0.905544086	8.32E-124	-0.240498597	1.03E-05
NUP37	brown	0.846106399	2.29E-91	-0.188414685	5.92E-04
OARD1	brown	0.826095751	1.89E-83	-0.303943932	1.85E-08
PACSIN2	darkgreen	0.824483398	7.41E-83	0.120031738	2.95E-02
PADI4	darkgreen	0.815044331	1.68E-79	0.188190841	6.01E-04
PCMT1	brown	0.866517253	1.06E-100	-0.115328221	0.03653845
PDCD10	brown	0.874174628	1.31E-104	-0.163992364	0.002850145
PFDN5	brown	0.800582827	1.03E-74	-0.195473339	0.000361731
PFKFB4	darkgreen	0.869212074	4.78E-102	0.165976606	0.002527255
PGD	darkgreen	0.803306172	1.38E-75	0.126637179	2.16E-02
PHC2	darkgreen	0.832218554	9.25E-86	0.125429641	2.29E-02
PIGF	brown	0.82107828	1.27E-81	-0.210982087	0.000115355
PIK3CD	brown	-0.830053647	6.22E-85	0.124277711	2.42E-02
PILRA	darkgreen	0.89204515	8.07E-115	0.108123941	5.01E-02
PLPPR2	darkgreen	0.869836343	2.31E-102	0.146360449	7.84E-03
PLRG1	brown	0.888961546	6.20E-113	-0.19336305	4.20E-04
POLE4	brown	0.830875061	3.03E-85	-0.148352196	0.00702715
POLR3GL	brown	0.885319983	8.88E-111	-0.235312401	1.61E-05
PPA1	brown	0.815071351	1.65E-79	-0.177534015	1.22E-03
PPIAL4A	brown	0.804739996	4.75E-76	-0.257133705	2.29E-06
PPIG	brown	0.856763592	4.65E-96	-0.250641841	4.17E-06
PPIL3	brown	0.830322386	4.91E-85	-0.149003117	0.006778889
PRDX1	brown	0.827824772	4.30E-84	-0.261943691	1.45E-06
PRICKLE4	brown	0.838779663	2.42E-88	-0.179678667	0.001062804
PSMA2	brown	0.864829798	7.17E-100	-0.152880128	0.005456125
PSMA3	brown	0.842459329	7.66E-90	-0.264386912	1.15E-06
PSMA4	brown	0.918169201	1.57E-133	-0.233691671	1.85E-05
PSMA6	brown	0.950240921	1.08E-167	-0.106652186	0.053279547
PSMB1	brown	0.846907854	1.05E-91	-0.18743681	0.000632709
PSMC2	brown	0.940872188	8.83E-156	-0.240145135	1.06E-05
PSMC6	brown	0.932855266	4.83E-147	-0.166495177	0.002448548
PTRH2	brown	0.899615371	1.06E-119	-0.242377088	8.75E-06
RARS	brown	0.87282851	6.67E-104	-0.154073152	0.005098565
RASGRP4	darkgreen	0.830173637	5.60E-85	0.127555555	0.02065108
RBM23	darkgreen	0.816259654	6.38E-80	0.151699776	0.005831901
RDH14	brown	0.880218813	7.06E-108	-0.130928438	0.017500294
RERE	darkgreen	0.830724618	3.45E-85	0.102768297	0.062619177
RIOK2	brown	0.897133088	4.65E-118	-0.223421797	4.33E-05
RPA3	brown	0.910896491	9.43E-128	-0.302239565	2.24E-08
RPAIN	brown	0.905680524	6.65E-124	-0.254619133	2.90E-06
RPAP3	brown	0.812462816	1.29E-78	-0.200075759	0.000259974
RPF2	brown	0.878999452	3.33E-107	-0.323884927	1.80E-09
RPL11	brown	0.855699314	1.42E-95	-0.237607963	1.32E-05
RPL17	brown	0.978540663	2.12E-226	-0.199107354	0.000278858
RPL21	brown	0.906354189	2.18E-124	-0.212763666	0.00010061
RPL23	brown	0.826288486	1.60E-83	-0.19987186	0.000263848
RPL24	brown	0.889985565	1.49E-113	-0.209130346	0.000132814
RPL26	brown	0.945263196	4.22E-161	-0.2519356	3.71E-06
RPL26L1	brown	0.927098758	2.07E-141	-0.237351965	1.35E-05
RPL30	brown	0.868694927	8.72E-102	-0.129623736	0.01866551
RPL31	brown	0.932555841	9.76E-147	-0.1634024	0.002953135
RPL34	brown	0.904274498	6.63E-123	-0.142200448	0.009805823
RPL35	brown	0.824363234	8.20E-83	-0.111144341	0.043951983
RPL35A	brown	0.845844555	2.96E-91	-0.196874308	0.000327385
RPL39	brown	0.894125108	4.00E-116	-0.145137739	0.008376253
RPL4	brown	0.818747645	8.56E-81	-0.162511377	0.003115098
RPL41	brown	0.839415242	1.34E-88	-0.113940457	0.038870231
RPL6	brown	0.880276601	6.56E-108	-0.25164067	3.81E-06
RPL7	brown	0.828862862	1.75E-84	-0.215651276	8.04E-05
RPS17	brown	0.957136324	4.90E-178	-0.172094058	0.001730119
RPS24	brown	0.921455729	2.54E-136	-0.260961505	1.60E-06
RPS25	brown	0.839890819	8.61E-89	-0.345573295	1.16E-10
RPS27	brown	0.912972876	2.38E-129	-0.146380611	0.007829445
RPS27L	brown	0.95114691	5.78E-169	-0.184606739	0.000766317
RWDD1	brown	0.959203628	1.79E-181	-0.174923706	0.001445807
S100A8	brown	0.814605368	2.39E-79	-0.120214669	0.029249347
SAR1B	brown	0.89241855	4.73E-115	-0.106036569	0.054677635
SARNP	brown	0.900121358	4.83E-120	-0.295050606	4.95E-08
SEC11A	brown	0.867806349	2.43E-101	-0.221632309	5.01E-05
SF3B6	brown	0.919755355	7.30E-135	-0.202224462	0.000222255
SH2D1A	brown	0.826954332	9.08E-84	-0.156084103	0.004543329
SHFM1	brown	0.861054536	4.67E-98	-0.354031207	3.78E-11
SIPA1	brown	-0.809202449	1.62E-77	0.10321374	0.061483899
SLC11A1	darkgreen	0.81030478	6.91E-78	0.140073239	0.010972282
SLC16A3	darkgreen	0.812905946	9.12E-79	0.147187358	0.007491774
SLCO3A1	darkgreen	0.851429096	1.15E-93	0.148646464	0.006913927
SLIRP	brown	0.906765499	1.10E-124	-0.294562521	5.22E-08
SLU7	brown	0.884256365	3.67E-110	-0.239563707	1.12E-05
SMIM19	brown	0.830334984	4.86E-85	-0.126191315	0.022058994
SNRPB2	brown	0.892847256	2.55E-115	-0.307785466	1.19E-08
SNRPD2	brown	0.873573264	2.72E-104	-0.226746438	3.31E-05
SNRPG	brown	0.965031047	3.29E-192	-0.214781432	8.61E-05
SNX2	brown	0.847102544	8.64E-92	-0.180724	0.000992255
SRP14	brown	0.884149343	4.23E-110	-0.215693035	8.02E-05
SRP19	brown	0.878629079	5.32E-107	-0.268261621	7.89E-07
SS18L2	brown	0.932487458	1.15E-146	-0.174775028	0.001459608
SSB	brown	0.922101125	6.95E-137	-0.283862904	1.63E-07
SSH2	darkgreen	0.832814011	5.45E-86	0.115036106	0.037019162
STK40	darkgreen	0.834355268	1.37E-86	0.123954305	0.024547631
SUB1	brown	0.862918386	6.04E-99	-0.138308968	0.012031143
TALDO1	darkgreen	0.873223096	4.15E-104	0.165871556	0.002543477
TAX1BP1	brown	0.903338481	3.01E-122	-0.133348724	0.015506017
TBC1D15	brown	0.820311299	2.39E-81	-0.118717367	0.031337482
TBCA	brown	0.890206227	1.09E-113	-0.316672559	4.26E-09
TCEAL8	brown	0.887302885	6.08E-112	-0.244301823	7.38E-06
TCEB1	brown	0.817021317	3.46E-80	-0.1566771	0.004390346
TCTEX1D2	brown	0.860471644	8.81E-98	-0.22835634	2.89E-05
THOC7	brown	0.867834635	2.36E-101	-0.158466257	0.003956527
TMA7	brown	0.902891985	6.15E-122	-0.253810821	3.12E-06
TMBIM4	brown	0.801821897	4.14E-75	-0.105004762	0.05708914
TMCO1	brown	0.949355247	1.80E-166	-0.132044371	0.01655455
TMEM126A	brown	0.938221923	9.20E-153	-0.220407085	5.52E-05
TMEM126B	brown	0.945357778	3.21E-161	-0.112467931	0.041480808
TMEM60	brown	0.802292437	2.93E-75	-0.208025359	0.000144384
TMEM97	brown	0.825362627	3.52E-83	-0.160205667	0.003572304
TOMM5	brown	0.821275796	1.08E-81	-0.140286326	0.010850144
TOMM7	brown	0.956473498	5.70E-177	-0.253059199	3.34E-06
TRAT1	brown	0.855705518	1.41E-95	-0.100316014	0.069182086
TSEN34	darkgreen	0.814692952	2.22E-79	0.172063761	0.001733423
TXN	brown	0.848638661	1.90E-92	-0.232135559	2.11E-05
TXNDC17	brown	0.894594783	2.01E-116	-0.169809727	0.00199602
TYK2	brown	-0.838644287	2.74E-88	0.240891373	9.96E-06
UBE2E1	brown	0.824227771	9.19E-83	-0.131847196	0.01671833
UBE2V2	brown	0.827659776	4.95E-84	-0.199486944	0.000271308
UBE3A	brown	0.876386277	8.76E-106	-0.104720087	0.057769762
UCHL3	brown	0.908988811	2.56E-126	-0.261352715	1.54E-06
ULK1	darkgreen	0.850159915	4.15E-93	0.133360992	0.015496438
UPF3B	brown	0.805748072	2.23E-76	-0.231565983	2.21E-05
UQCRBP1	brown	0.828108834	3.36E-84	-0.286034806	1.30E-07
UQCRH	brown	0.917806815	3.13E-133	-0.327530161	1.15E-09
UQCRQ	brown	0.94778763	2.31E-164	-0.164747216	0.002723133
USP16	brown	0.884244614	3.73E-110	-0.138930872	0.011648029
VPS29	brown	0.899541486	1.19E-119	-0.116977555	0.033922486
XPO6	darkgreen	0.890833368	4.52E-114	0.148293676	0.007049863
ZC3H15	brown	0.809465009	1.32E-77	-0.185541918	0.000719525
ZCCHC17	brown	0.804361581	6.31E-76	-0.211859985	0.000107852
ZCCHC7	brown	0.811786603	2.19E-78	-0.142620842	0.009588773
ZNF302	brown	0.858914645	4.72E-97	-0.137832622	0.012332065
ZNF816	brown	0.886041796	3.37E-111	-0.164673798	0.002735256
ZNHIT3	brown	0.96107898	9.54E-185	-0.143872449	0.0089676
ZSWIM8	brown	-0.84180576	1.42E-89	0.205982323	0.000168301
