# Supplementary material for: Development and validation of immune-based biomarkers and deep learning models for Alzheimer’s disease
Source: Front Genet. 2022 Aug 22;13:968598. doi: 10.3389/fgene.2022.968598 (PMC9441688; doi:10.3389/fgene.2022.968598)
Supplement: Supplementary file 4 [file Table5.XLS]

ID	Description	GeneRatio	BgRatio	pvalue	p.adjust	qvalue	geneID	Count	one_type	two_type
hsa03010	Ribosome	23/85	153/7914	8.95736596771446e-21	4.98037267530665e-18	8.58021371644227e-19	MRPL22/MRPL33/MRPS18C/RPL11/RPL17/RPL21/RPL23/RPL24/RPL26/RPL26L1/RPL30/RPL31/RPL35/RPL35A/RPL39/RPL4/RPL6/RPL7/RPS17/RPS24/RPS25/RPS27/RPS27L	23	Genetic Information Processing	Translation
hsa00190	Oxidative phosphorylation	15/85	133/7914	7.19064879017533e-12	1.99903134924908e-09	3.4439423152945e-10	ATP6V1D/ATP6V1G1/COX17/COX7A2/COX7B/COX7C/NDUFA1/NDUFA4/NDUFB2/NDUFB3/NDUFS4/NDUFS5/PPA1/UQCRH/UQCRQ	15	Metabolism	Energy metabolism
hsa05012	Parkinson disease	11/85	142/7914	2.88604535155039e-07	5.34888696087848e-05	9.21509217512582e-06	COX7A2/COX7B/COX7C/NDUFA1/NDUFA4/NDUFB2/NDUFB3/NDUFS4/NDUFS5/UQCRH/UQCRQ	11	Human Diseases	Neurodegenerative disease
hsa04932	Non-alcoholic fatty liver disease (NAFLD)	11/85	149/7914	4.70004231743635e-07	6.53316008716055e-05	1.12553644970186e-05	COX7A2/COX7B/COX7C/NDUFA1/NDUFA4/NDUFB2/NDUFB3/NDUFS4/NDUFS5/UQCRH/UQCRQ	11	Human Diseases	Endocrine and metabolic disease
hsa04714	Thermogenesis	13/85	231/7914	9.1309666223576e-07	0.000101537922708611	1.74930097396746e-05	COX16/COX17/COX7A2/COX7B/COX7C/NDUFA1/NDUFA4/NDUFB2/NDUFB3/NDUFS4/NDUFS5/UQCRH/UQCRQ	13	Organismal Systems	Environmental adaptation
hsa05010	Alzheimer disease	11/85	171/7914	1.8561721609409e-06	0.000172007953088277	2.96336257273021e-05	COX7A2/COX7B/COX7C/NDUFA1/NDUFA4/NDUFB2/NDUFB3/NDUFS4/NDUFS5/UQCRH/UQCRQ	11	Human Diseases	Neurodegenerative disease
hsa05016	Huntington disease	11/85	193/7914	6.02993018989806e-06	0.000478956164760591	8.25148341775523e-05	COX7A2/COX7B/COX7C/NDUFA1/NDUFA4/NDUFB2/NDUFB3/NDUFS4/NDUFS5/UQCRH/UQCRQ	11	Human Diseases	Neurodegenerative disease
hsa03040	Spliceosome	8/85	135/7914	9.29315360666974e-05	0.00645884187060504	0.00111273286606177	CWC15/LSM3/MAGOH/SF3B6/SLU7/SNRPB2/SNRPD2/SNRPG	8	Genetic Information Processing	Transcription
hsa03050	Proteasome	5/85	45/7914	0.000110658723150789	0.00683635597353251	0.00117777120546454	PSMA3/PSMA4/PSMA6/PSMB1/PSMC2	5	Genetic Information Processing	Folding, sorting and degradation
