# Supplementary material for: Development and validation of immune-based biomarkers and deep learning models for Alzheimer’s disease
Source: Front Genet. 2022 Aug 22;13:968598. doi: 10.3389/fgene.2022.968598 (PMC9441688; doi:10.3389/fgene.2022.968598)
Supplement: Supplementary file 5 [file Table3.XLS]

Gene	Module	MM_R	MM_pvalue	GS_R	GS_pvalue
ABCE1	brown	0.840056166	7.38E-89	0.335043305	4.51E-10
ACADM	brown	0.840339361	5.66E-89	0.347150819	9.46E-11
ACAT1	brown	0.928171253	2.01E-142	0.430737115	2.71E-16
ACTR10	brown	0.818114565	1.43E-80	0.373534959	2.48E-12
ACTR6	brown	0.883727312	7.39E-110	0.385311973	4.36E-13
AKAP7	brown	0.804918203	4.16E-76	0.281303861	2.12E-07
ANAPC10	brown	0.866276726	1.40E-100	0.378823501	1.14E-12
ANAPC13	brown	0.819695648	3.95E-81	0.431066558	2.55E-16
ANXA1	brown	0.911462021	3.49E-128	0.389419429	2.34E-13
APIP	brown	0.876407664	8.53E-106	0.36537051	7.92E-12
ARHGAP1	brown	-0.832852338	5.27E-86	-0.324228805	1.72E-09
ASNSD1	brown	0.870538339	1.01E-102	0.341293186	2.03E-10
ASPSCR1	plum1	0.84531908	4.92E-91	-0.211947161	1.07E-04
ATP5C1	brown	0.853006038	2.31E-94	0.381342797	7.89E-13
ATP5D	plum1	0.827190387	7.42E-84	-0.236044996	1.52E-05
ATP5EP2	brown	0.839735792	9.95E-89	0.466987188	3.18E-19
ATP5F1	brown	0.861403072	3.19E-98	0.455674439	2.85E-18
ATP5I	brown	0.88343138	1.09E-109	0.503078908	1.65E-22
ATP5J	brown	0.928265922	1.63E-142	0.491143354	2.23E-21
ATP5L	brown	0.889033773	5.61E-113	0.400644866	4.08E-14
ATP5O	brown	0.945153342	5.80E-161	0.496360625	7.24E-22
ATP6V1D	brown	0.877848033	1.42E-106	0.492323576	1.73E-21
ATP6V1G1	brown	0.920327698	2.38E-135	0.407030759	1.47E-14
BCLAF1	plum1	-0.805981172	1.87E-76	0.259019627	1.92E-06
BEX2	brown	0.808164953	3.58E-77	0.451472726	6.30E-18
BNIP2	plum1	-0.873336239	3.62E-104	0.231937965	2.15E-05
BRIX1	brown	0.884922915	1.51E-110	0.469485058	1.94E-19
BTBD10	plum1	-0.805023678	3.84E-76	0.336404816	3.80E-10
C11orf1	brown	0.861167867	4.13E-98	0.420153646	1.67E-15
C14orf2	brown	0.868945323	6.52E-102	0.373195243	2.60E-12
CAB39	plum1	-0.852175491	5.41E-94	0.213375755	9.60E-05
CASP1	brown	0.800239823	1.32E-74	0.420627874	1.54E-15
CCDC53	brown	0.917795484	3.20E-133	0.49010409	2.78E-21
CCDC59	brown	0.853483689	1.42E-94	0.357591923	2.33E-11
CCDC90B	brown	0.866023281	1.86E-100	0.385904399	3.99E-13
CCPG1	plum1	-0.878189942	9.25E-107	0.209331139	1.31E-04
CCT2	brown	0.8648621	6.91E-100	0.328709656	9.95E-10
CD3D	brown	0.875436542	2.82E-105	0.42009532	1.69E-15
CD52	brown	0.806825658	9.89E-77	0.252555214	3.50E-06
CD58	plum1	-0.902535924	1.09E-121	0.289555824	8.94E-08
CEBPZ	brown	0.855219841	2.35E-95	0.379863461	9.82E-13
CETN3	brown	0.858643459	6.31E-97	0.478893406	2.90E-20
CHMP5	brown	0.897154647	4.50E-118	0.440408904	4.84E-17
CISD1	brown	0.838905426	2.15E-88	0.375052927	1.99E-12
CKS1B	brown	0.812010436	1.84E-78	0.402871111	2.87E-14
CKS2	brown	0.829492066	1.01E-84	0.345900874	1.12E-10
CLNS1A	brown	0.845060477	6.33E-91	0.298803839	3.28E-08
CMC2	brown	0.926718173	4.70E-141	0.368062448	5.42E-12
COMMD10	brown	0.871822458	2.22E-103	0.32360814	1.86E-09
COMMD3	brown	0.932623548	8.33E-147	0.379328111	1.06E-12
COMMD6	brown	0.95515731	6.67E-175	0.405135347	1.99E-14
COMMD8	brown	0.919748605	7.39E-135	0.343708915	1.49E-10
COPS4	brown	0.909398079	1.27E-126	0.422264393	1.17E-15
COPS5	brown	0.945433253	2.57E-161	0.4310407	2.56E-16
COQ5	brown	0.846294324	1.91E-91	0.312095803	7.27E-09
COX16	brown	0.926319989	1.10E-140	0.467205039	3.05E-19
COX17	brown	0.814864472	1.94E-79	0.527720668	5.51E-25
COX7A2	brown	0.922630673	2.38E-137	0.397414869	6.79E-14
COX7B	brown	0.867190293	4.93E-101	0.462054824	8.36E-19
COX7C	brown	0.941463508	1.79E-156	0.38363034	5.61E-13
CRBN	brown	0.875514002	2.56E-105	0.262699586	1.35E-06
CWC15	brown	0.868331156	1.33E-101	0.496803357	6.57E-22
CWC27	brown	0.803770745	9.80E-76	0.448403845	1.12E-17
CWF19L2	brown	0.84810745	3.21E-92	0.407518477	1.36E-14
CXXC1	plum1	0.877155933	3.37E-106	-0.280392201	2.33E-07
DBI	brown	0.938252399	8.51E-153	0.500542518	2.90E-22
DCP2	plum1	-0.877798838	1.51E-106	0.196634317	3.33E-04
DCTN6	brown	0.8719867	1.82E-103	0.45190164	5.81E-18
DCUN1D5	brown	0.880083808	8.39E-108	0.318815973	3.30E-09
DDX3X	plum1	-0.854928887	3.18E-95	0.194997721	3.74E-04
DDX56	plum1	0.840070989	7.28E-89	-0.234781545	1.69E-05
DENND1C	brown	-0.822918874	2.75E-82	-0.340727374	2.19E-10
DFFA	plum1	0.807170371	7.62E-77	-0.187771177	6.18E-04
DMAP1	plum1	0.821912093	6.37E-82	-0.173893506	1.54E-03
DNAJA1	brown	0.92353609	3.75E-138	0.50305038	1.66E-22
DNAJC8	brown	0.815637414	1.05E-79	0.424346194	8.19E-16
DOCK11	plum1	-0.830593128	3.88E-85	0.244406781	7.31E-06
DPH5	brown	0.871794172	2.29E-103	0.38867914	2.62E-13
DPM1	brown	0.945622288	1.48E-161	0.480673896	2.01E-20
DPY30	brown	0.943764416	3.09E-159	0.447604148	1.30E-17
DYNLT3	brown	0.892934429	2.25E-115	0.363232533	1.07E-11
EEF1B2	brown	0.925696438	4.15E-140	0.417631273	2.56E-15
EEF1E1	brown	0.887290294	6.18E-112	0.363082417	1.09E-11
EIF2A	brown	0.843836188	2.06E-90	0.342105837	1.83E-10
EIF3E	brown	0.918852089	4.22E-134	0.4037565	2.49E-14
EMG1	brown	0.870528309	1.03E-102	0.404885533	2.07E-14
EML3	plum1	0.846410342	1.70E-91	-0.298402094	3.43E-08
ENY2	brown	0.917239971	9.18E-133	0.533974943	1.20E-25
ERH	brown	0.929149261	2.32E-143	0.436921879	9.05E-17
FAM160B1	plum1	-0.865301408	4.22E-100	0.152779587	5.49E-03
FAM96A	brown	0.811561617	2.61E-78	0.281495342	2.08E-07
FBXO33	plum1	-0.805681694	2.35E-76	0.150605606	6.20E-03
FOXN2	plum1	-0.824824925	5.56E-83	0.176510758	1.31E-03
FXR1	brown	0.871578987	2.96E-103	0.417173265	2.76E-15
GCA	plum1	-0.856397486	6.84E-96	0.13906384	1.16E-02
GEMIN6	brown	0.819090242	6.48E-81	0.37006915	4.07E-12
GGPS1	brown	0.839005506	1.96E-88	0.39748422	6.72E-14
GIMAP7	brown	0.870152772	1.59E-102	0.46971805	1.85E-19
GMPPA	plum1	0.853827092	9.94E-95	-0.325232756	1.52E-09
GNAI3	plum1	-0.809452169	1.33E-77	0.218340492	6.51E-05
GNG10	plum1	-0.817047261	3.39E-80	0.101096965	6.70E-02
GNL3	brown	0.922999633	1.12E-137	0.435927012	1.08E-16
GPBP1	brown	0.815858853	8.79E-80	0.382354622	6.79E-13
GPI	plum1	0.806753144	1.05E-76	-0.186623731	6.69E-04
GSKIP	plum1	-0.800170467	1.39E-74	0.209589327	1.28E-04
GTF2B	brown	0.886987767	9.34E-112	0.489688234	3.04E-21
GTF2F2	brown	0.886432749	1.98E-111	0.415336813	3.75E-15
GTF2H5	brown	0.883001718	1.92E-109	0.502693382	1.80E-22
GZMA	brown	0.82967609	8.64E-85	0.293584681	5.80E-08
H2AFZ	brown	0.865012723	5.84E-100	0.40480919	2.10E-14
HAUS7	plum1	0.800619711	9.99E-75	-0.235131246	1.64E-05
HIGD1A	brown	0.900240051	4.02E-120	0.347693974	8.81E-11
HINT1	brown	0.93887959	1.69E-153	0.329632421	8.88E-10
HSP90AA1	brown	0.888637247	9.72E-113	0.449955402	8.37E-18
HSPA14	brown	0.818978739	7.10E-81	0.277418836	3.16E-07
HSPB11	brown	0.90874806	3.87E-126	0.466508911	3.50E-19
HSPE1	brown	0.901314037	7.50E-121	0.545847402	6.10E-27
IAH1	brown	0.877851999	1.41E-106	0.327852931	1.11E-09
IDH3G	plum1	0.828427578	2.55E-84	-0.286376561	1.25E-07
IGBP1	brown	0.8058825	2.02E-76	0.471467374	1.31E-19
IKBKE	plum1	0.826138901	1.82E-83	-0.236660502	1.44E-05
JAK2	plum1	-0.804367532	6.28E-76	0.23122623	2.28E-05
KIAA1551	plum1	-0.873259661	3.97E-104	0.236705062	1.43E-05
KLRB1	brown	0.908130969	1.11E-125	0.403294877	2.68E-14
LAMTOR3	brown	0.873948488	1.73E-104	0.370313211	3.93E-12
LARP7	brown	0.930008844	3.38E-144	0.480535429	2.07E-20
LSM1	brown	0.941725987	8.79E-157	0.384282424	5.09E-13
LSM3	brown	0.909706378	7.47E-127	0.497649611	5.47E-22
LSM5	brown	0.930466341	1.20E-144	0.47840915	3.20E-20
LSM7	brown	0.823167024	2.24E-82	0.30221868	2.24E-08
LY96	brown	0.803821347	9.43E-76	0.296810285	4.08E-08
LYRM2	brown	0.856017086	1.02E-95	0.297679414	3.71E-08
MAGOH	brown	0.836653764	1.71E-87	0.48714834	5.20E-21
7-Mar	plum1	-0.866453635	1.14E-100	0.181627831	9.35E-04
MBD6	brown	-0.841382067	2.13E-89	-0.371753187	3.20E-12
MCEE	brown	0.841695079	1.58E-89	0.323523613	1.88E-09
MDH1	brown	0.912168531	1.00E-128	0.414282814	4.47E-15
MED7	brown	0.890281569	9.82E-114	0.400014391	4.51E-14
METAP2	brown	0.908728735	4.00E-126	0.437057516	8.84E-17
METTL5	brown	0.879929378	1.02E-107	0.461376391	9.53E-19
MITD1	brown	0.86696213	6.40E-101	0.450426294	7.66E-18
MPHOSPH10	brown	0.804513759	5.63E-76	0.373921398	2.34E-12
MRFAP1L1	brown	0.870117073	1.66E-102	0.379847407	9.84E-13
MRPL21	brown	0.844585007	1.00E-90	0.404389937	2.25E-14
MRPL22	brown	0.928918861	3.86E-143	0.496128141	7.61E-22
MRPL3	brown	0.933486364	1.09E-147	0.381103322	8.17E-13
MRPL32	brown	0.847068815	8.93E-92	0.375052648	1.99E-12
MRPL33	brown	0.868280032	1.41E-101	0.514459346	1.26E-23
MRPL35	brown	0.925533386	5.86E-140	0.451414148	6.37E-18
MRPL36	brown	0.826524033	1.31E-83	0.380832998	8.51E-13
MRPL39	brown	0.844893344	7.44E-91	0.46093132	1.04E-18
MRPL40	brown	0.860017803	1.44E-97	0.38114128	8.13E-13
MRPL50	brown	0.867093035	5.51E-101	0.430955112	2.60E-16
MRPL51	brown	0.815671313	1.02E-79	0.58483448	1.42E-31
MRPS18C	brown	0.942770984	4.98E-158	0.500641972	2.84E-22
MRPS21	brown	0.833901648	2.06E-86	0.425157017	7.13E-16
MRPS22	brown	0.935704133	5.12E-150	0.431600879	2.32E-16
MRPS23	brown	0.807944012	4.23E-77	0.356391872	2.74E-11
MRPS28	brown	0.825700372	2.65E-83	0.408166749	1.22E-14
MRPS31	brown	0.856939012	3.86E-96	0.381218727	8.03E-13
MRPS33	brown	0.897905086	1.45E-118	0.474719889	6.78E-20
MYL12B	brown	0.878464589	6.55E-107	0.453956828	3.95E-18
NAA20	brown	0.85989612	1.64E-97	0.322519898	2.12E-09
NAE1	brown	0.858117299	1.11E-96	0.408649944	1.13E-14
NDUFA1	brown	0.844742143	8.61E-91	0.578924281	7.84E-31
NDUFA4	brown	0.912729259	3.68E-129	0.386602185	3.59E-13
NDUFAF2	brown	0.853105787	2.09E-94	0.473707852	8.32E-20
NDUFB2	brown	0.931624397	8.50E-146	0.415612707	3.59E-15
NDUFB3	brown	0.913935668	4.19E-130	0.476899436	4.36E-20
NDUFS4	brown	0.93300992	3.36E-147	0.460944019	1.04E-18
NDUFS5	brown	0.875349059	3.14E-105	0.551340003	1.48E-27
NDUFV1	plum1	0.845436368	4.40E-91	-0.217742456	6.82E-05
NFU1	brown	0.838928192	2.11E-88	0.366949469	6.34E-12
NGDN	brown	0.84477241	8.36E-91	0.497621442	5.50E-22
NIFK	brown	0.894792283	1.51E-116	0.425114114	7.18E-16
NME1	brown	0.809199357	1.62E-77	0.460419782	1.15E-18
NSA2	brown	0.905544086	8.32E-124	0.44810972	1.18E-17
NSMCE4A	brown	0.810946929	4.20E-78	0.294661017	5.16E-08
NUP37	brown	0.846106399	2.29E-91	0.402027378	3.28E-14
OARD1	brown	0.826095751	1.89E-83	0.494090075	1.18E-21
PAN3	plum1	-0.809611524	1.18E-77	0.203935452	1.96E-04
PCMT1	brown	0.866517253	1.06E-100	0.33764696	3.24E-10
PCNX3	plum1	0.808598296	2.57E-77	-0.315104203	5.12E-09
PDCD10	brown	0.874174628	1.31E-104	0.428106793	4.28E-16
PEX2	brown	0.815668747	1.02E-79	0.262201172	1.42E-06
PFDN5	brown	0.800582827	1.03E-74	0.39112053	1.80E-13
PIGF	brown	0.82107828	1.27E-81	0.386506199	3.64E-13
PIK3CD	brown	-0.830053647	6.22E-85	-0.344481465	1.34E-10
PLRG1	brown	0.888961546	6.20E-113	0.406908994	1.50E-14
PNRC2	brown	0.869685392	2.75E-102	0.330878981	7.61E-10
POLE4	brown	0.830875061	3.03E-85	0.336067899	3.97E-10
POLR3GL	brown	0.885319983	8.88E-111	0.436814784	9.23E-17
PPA1	brown	0.815071351	1.65E-79	0.334279233	4.97E-10
PPIAL4A	brown	0.804739996	4.75E-76	0.478186066	3.35E-20
PPIG	brown	0.856763592	4.65E-96	0.477393743	3.94E-20
PPIL3	brown	0.830322386	4.91E-85	0.341646868	1.94E-10
PPM1B	plum1	-0.834856366	8.74E-87	0.318792233	3.31E-09
PRDX1	brown	0.827824772	4.30E-84	0.450883888	7.04E-18
PRICKLE4	brown	0.838779663	2.42E-88	0.343433245	1.54E-10
PRKAA1	plum1	-0.805977309	1.88E-76	0.227651287	3.07E-05
PSMA2	brown	0.864829798	7.17E-100	0.420571976	1.56E-15
PSMA3	brown	0.842459329	7.66E-90	0.518453717	4.97E-24
PSMA4	brown	0.918169201	1.57E-133	0.483380171	1.15E-20
PSMA6	brown	0.950240921	1.08E-167	0.355328947	3.17E-11
PSMB1	brown	0.846907854	1.05E-91	0.435256761	1.22E-16
PSMC2	brown	0.940872188	8.83E-156	0.464672584	5.02E-19
PSMC6	brown	0.932855266	4.83E-147	0.388657958	2.63E-13
PSMD10	brown	0.862999905	5.51E-99	0.30041906	2.74E-08
PTRH2	brown	0.899615371	1.06E-119	0.481117626	1.83E-20
RAB21	plum1	-0.834686234	1.02E-86	0.312166433	7.21E-09
RAB5A	plum1	-0.836824258	1.46E-87	0.253955544	3.08E-06
RANGAP1	plum1	0.819413811	4.98E-81	-0.196640545	3.33E-04
RARS	brown	0.87282851	6.67E-104	0.389383926	2.35E-13
RB1CC1	plum1	-0.903179926	3.88E-122	0.283321865	1.72E-07
RDH14	brown	0.880218813	7.06E-108	0.350744428	5.88E-11
REEP5	plum1	-0.800270243	1.29E-74	0.301390842	2.46E-08
RFWD2	plum1	-0.814614566	2.37E-79	0.234189736	1.77E-05
RGS18	plum1	-0.819591455	4.30E-81	0.125887752	2.24E-02
RIOK2	brown	0.897133088	4.65E-118	0.44916112	9.70E-18
RPA3	brown	0.910896491	9.43E-128	0.54312687	1.22E-26
RPAIN	brown	0.905680524	6.65E-124	0.449602822	8.94E-18
RPAP3	brown	0.812462816	1.29E-78	0.452099348	5.60E-18
RPF2	brown	0.878999452	3.33E-107	0.515331577	1.03E-23
RPL11	brown	0.855699314	1.42E-95	0.395651028	8.95E-14
RPL17	brown	0.978540663	2.12E-226	0.426944156	5.24E-16
RPL21	brown	0.906354189	2.18E-124	0.427071087	5.12E-16
RPL23	brown	0.826288486	1.60E-83	0.443783948	2.62E-17
RPL24	brown	0.889985565	1.49E-113	0.387006771	3.37E-13
RPL26	brown	0.945263196	4.22E-161	0.460360827	1.16E-18
RPL26L1	brown	0.927098758	2.07E-141	0.45870138	1.60E-18
RPL27	brown	0.813175671	7.38E-79	0.229811197	2.57E-05
RPL30	brown	0.868694927	8.72E-102	0.317531638	3.85E-09
RPL31	brown	0.932555841	9.76E-147	0.418827806	2.09E-15
RPL34	brown	0.904274498	6.63E-123	0.355157761	3.24E-11
RPL35	brown	0.824363234	8.20E-83	0.345533019	1.17E-10
RPL35A	brown	0.845844555	2.96E-91	0.341830803	1.90E-10
RPL39	brown	0.894125108	4.00E-116	0.322447976	2.14E-09
RPL4	brown	0.818747645	8.56E-81	0.306699493	1.35E-08
RPL41	brown	0.839415242	1.34E-88	0.303199668	2.01E-08
RPL6	brown	0.880276601	6.56E-108	0.421656004	1.30E-15
RPL7	brown	0.828862862	1.75E-84	0.440824235	4.49E-17
RPL9	brown	0.823750901	1.37E-82	0.203963774	1.96E-04
RPS17	brown	0.957136324	4.90E-178	0.396295692	8.09E-14
RPS24	brown	0.921455729	2.54E-136	0.489535311	3.14E-21
RPS25	brown	0.839890819	8.61E-89	0.518980051	4.40E-24
RPS27	brown	0.912972876	2.38E-129	0.393719516	1.21E-13
RPS27L	brown	0.95114691	5.78E-169	0.411010693	7.67E-15
RPS29	brown	0.849579396	7.43E-93	0.269316196	7.11E-07
RPS3A	brown	0.852417739	4.22E-94	0.30406055	1.82E-08
RSL24D1	brown	0.905104067	1.71E-123	0.289330002	9.16E-08
RWDD1	brown	0.959203628	1.79E-181	0.393946114	1.17E-13
S100A8	brown	0.814605368	2.39E-79	0.386917737	3.42E-13
SAR1B	brown	0.89241855	4.73E-115	0.355955198	2.91E-11
SARNP	brown	0.900121358	4.83E-120	0.498820619	4.23E-22
SEC11A	brown	0.867806349	2.43E-101	0.411189459	7.45E-15
SF3B6	brown	0.919755355	7.30E-135	0.469608467	1.89E-19
SH2D1A	brown	0.826954332	9.08E-84	0.369567457	4.37E-12
SHFM1	brown	0.861054536	4.67E-98	0.557202411	3.15E-28
SIPA1	brown	-0.809202449	1.62E-77	-0.325083303	1.55E-09
SLC30A9	brown	0.808432714	2.91E-77	0.31609669	4.56E-09
SLC35A1	brown	0.839694238	1.03E-88	0.284500524	1.52E-07
SLC5A6	plum1	0.813052718	8.12E-79	-0.296084456	4.42E-08
SLIRP	brown	0.906765499	1.10E-124	0.492321734	1.73E-21
SLMAP	plum1	-0.879572322	1.61E-107	0.266125131	9.72E-07
SLU7	brown	0.884256365	3.67E-110	0.445898617	1.78E-17
SMIM19	brown	0.830334984	4.86E-85	0.358366596	2.09E-11
SNRK	plum1	-0.891860839	1.05E-114	0.285865528	1.32E-07
SNRPA	plum1	0.813318841	6.59E-79	-0.206525183	1.62E-04
SNRPB2	brown	0.892847256	2.55E-115	0.499087949	3.99E-22
SNRPD2	brown	0.873573264	2.72E-104	0.416580503	3.05E-15
SNRPG	brown	0.965031047	3.29E-192	0.456979655	2.22E-18
SNX2	brown	0.847102544	8.64E-92	0.408571578	1.14E-14
SPOUT1	plum1	0.833282083	3.59E-86	-0.235394512	1.60E-05
SRGN	plum1	-0.860028223	1.42E-97	0.252797976	3.43E-06
SRP14	brown	0.884149343	4.23E-110	0.406758525	1.53E-14
SRP19	brown	0.878629079	5.32E-107	0.458760418	1.58E-18
SS18L2	brown	0.932487458	1.15E-146	0.381372245	7.85E-13
SSB	brown	0.922101125	6.95E-137	0.518766782	4.62E-24
ST8SIA4	plum1	-0.862186395	1.35E-98	0.208244269	1.42E-04
SUB1	brown	0.862918386	6.04E-99	0.387136822	3.31E-13
SUPT5H	plum1	0.819664381	4.05E-81	-0.148806886	6.85E-03
TAX1BP1	brown	0.903338481	3.01E-122	0.376428446	1.63E-12
TBC1D15	brown	0.820311299	2.39E-81	0.321455977	2.41E-09
TBCA	brown	0.890206227	1.09E-113	0.529621462	3.48E-25
TBK1	plum1	-0.843037334	4.42E-90	0.271420857	5.78E-07
TCEAL8	brown	0.887302885	6.08E-112	0.467527751	2.86E-19
TCEB1	brown	0.817021317	3.46E-80	0.410154494	8.83E-15
TCTEX1D2	brown	0.860471644	8.81E-98	0.43819862	7.20E-17
THOC7	brown	0.867834635	2.36E-101	0.38659062	3.59E-13
TMA7	brown	0.902891985	6.15E-122	0.475710393	5.55E-20
TMBIM4	brown	0.801821897	4.14E-75	0.352557199	4.61E-11
TMCO1	brown	0.949355247	1.80E-166	0.374684904	2.10E-12
TMEM126A	brown	0.938221923	9.20E-153	0.441802914	3.76E-17
TMEM126B	brown	0.945357778	3.21E-161	0.367282149	6.05E-12
TMEM167B	plum1	-0.820626872	1.84E-81	0.226041669	3.50E-05
TMEM60	brown	0.802292437	2.93E-75	0.396854457	7.42E-14
TMEM97	brown	0.825362627	3.52E-83	0.377067901	1.48E-12
TNPO2	plum1	0.82365917	1.48E-82	-0.292226188	6.72E-08
TOMM5	brown	0.821275796	1.08E-81	0.370675332	3.73E-12
TOMM7	brown	0.956473498	5.70E-177	0.468170615	2.52E-19
TP53INP1	plum1	-0.809256187	1.55E-77	0.171255051	1.82E-03
TPT1	brown	0.890983605	3.65E-114	0.265257505	1.06E-06
TRAT1	brown	0.855705518	1.41E-95	0.306678037	1.36E-08
TRIM26	plum1	0.816217295	6.60E-80	-0.284267112	1.56E-07
TRIM28	plum1	0.870845222	7.06E-103	-0.277699171	3.07E-07
TXN	brown	0.848638661	1.90E-92	0.483031775	1.23E-20
TXNDC17	brown	0.894594783	2.01E-116	0.445080327	2.06E-17
TYK2	brown	-0.838644287	2.74E-88	-0.466746709	3.34E-19
UBE2E1	brown	0.824227771	9.19E-83	0.407857172	1.28E-14
UBE2V2	brown	0.827659776	4.95E-84	0.419741057	1.79E-15
UBE3A	brown	0.876386277	8.76E-106	0.357897369	2.23E-11
UCHL3	brown	0.908988811	2.56E-126	0.494009844	1.20E-21
UPF3B	brown	0.805748072	2.23E-76	0.413768473	4.87E-15
UQCRBP1	brown	0.828108834	3.36E-84	0.504759568	1.14E-22
UQCRH	brown	0.917806815	3.13E-133	0.522051845	2.13E-24
UQCRQ	brown	0.94778763	2.31E-164	0.403938412	2.42E-14
USP16	brown	0.884244614	3.73E-110	0.364909744	8.45E-12
VAMP7	brown	0.837609944	7.12E-88	0.318691373	3.35E-09
VBP1	brown	0.925162188	1.28E-139	0.347459634	9.09E-11
VCPIP1	plum1	-0.827138387	7.75E-84	0.181733106	9.28E-04
VPS29	brown	0.899541486	1.19E-119	0.390941933	1.85E-13
VPS4B	plum1	-0.813213454	7.16E-79	0.138693663	1.18E-02
YPEL5	plum1	-0.856497918	6.15E-96	0.23059444	2.40E-05
ZC3H15	brown	0.809465009	1.32E-77	0.436544321	9.69E-17
ZCCHC17	brown	0.804361581	6.31E-76	0.387847337	2.97E-13
ZCCHC7	brown	0.811786603	2.19E-78	0.397582388	6.62E-14
ZDHHC17	plum1	-0.833321239	3.47E-86	0.184899236	7.51E-04
ZFAND6	plum1	-0.85578857	1.30E-95	0.256088462	2.53E-06
ZMPSTE24	plum1	-0.834184854	1.60E-86	0.150717235	6.16E-03
ZNF22	brown	0.897404074	3.09E-118	0.270135628	6.56E-07
ZNF277	brown	0.851272077	1.35E-93	0.251435771	3.88E-06
ZNF302	brown	0.858914645	4.72E-97	0.371426526	3.35E-12
ZNF816	brown	0.886041796	3.37E-111	0.360322946	1.60E-11
ZNHIT3	brown	0.96107898	9.54E-185	0.401616369	3.50E-14
ZSWIM8	brown	-0.84180576	1.42E-89	-0.429008208	3.66E-16
