# Supplementary material for: Development and validation of immune-based biomarkers and deep learning models for Alzheimer’s disease
Source: Front Genet. 2022 Aug 22;13:968598. doi: 10.3389/fgene.2022.968598 (PMC9441688; doi:10.3389/fgene.2022.968598)
Supplement: Supplementary file 6 [file Table6.XLS]

id	GSM1539119_con	GSM1539120_con	GSM1539121_con	GSM1539122_con	GSM1539123_con	GSM1539124_con	GSM1539125_con	GSM1539126_con	GSM1539127_con	GSM1539128_con	GSM1539129_con	GSM1539130_con	GSM1539131_con	GSM1539132_con	GSM1539133_con	GSM1539134_con	GSM1539135_con	GSM1539136_con	GSM1539137_con	GSM1539138_con	GSM1539139_con	GSM1539140_con	GSM1539141_con	GSM1539142_con	GSM1539143_con	GSM1539144_con	GSM1539145_con	GSM1539146_con	GSM1539147_con	GSM1539148_con	GSM1539149_con	GSM1539150_con	GSM1539151_con	GSM1539152_con	GSM1539153_con	GSM1539154_con	GSM1539155_con	GSM1539156_con	GSM1539157_con	GSM1539158_con	GSM1539159_con	GSM1539160_con	GSM1539161_con	GSM1539162_con	GSM1539163_con	GSM1539164_con	GSM1539165_con	GSM1539166_con	GSM1539167_con
Activated.B.cell	0.242318350671122	0.410427255380923	0.238508572881546	0.26429991062424	0.32018955894752	0.204157944954633	0.251633327213819	0.28465723066933	0.324275605860773	0.290009152147262	0.320970000403456	0.21071520424524	0.369958628271059	0.408572502805602	0.354570968851536	0.43126709588195	0.343398850321471	0.250640988834938	0.273181758653513	0.379597106070665	0.367675356115872	0.321729461056921	0.121714199123163	0.368766040340942	0.20894925744871	0.271833550632233	0.295244398069718	0.374144955234038	0.333484939843844	0.391390650474613	0.350552134719537	0.289711277971652	0.39270925766286	0.167920474438065	0.150021731926014	0.176340461543805	0.438397247076506	0.311439441647422	0.260147009108859	0.346558417525901	0.314636694013431	0.405505739442015	0.252306409602816	0.30528020958514	0.361866346594568	0.334334336124759	0.227319097056414	0.289461739685714	0.105074279855019
Activated.CD4.T.cell	0.43709194183249	0.414636611689977	0.443948803309852	0.453609510947807	0.461323874020706	0.434593521555988	0.416523942415879	0.446468750977902	0.467417598595922	0.444366846711144	0.457007226100515	0.424912213148181	0.417568260992748	0.483618674023657	0.458401818925415	0.461034944489276	0.38892146085455	0.427504445263089	0.474336073110494	0.374366093099683	0.428010632332844	0.467497976663793	0.4358819611681	0.428787016804623	0.367858334946705	0.409208729723043	0.384514463068103	0.46795222317653	0.408510701226224	0.394530590154455	0.394835405537287	0.39351376671983	0.414039300548836	0.424751693836891	0.375011626702011	0.421832327750879	0.332399944013373	0.394961012199932	0.438167558410138	0.332017196617572	0.407965598219687	0.466708234075637	0.422900571515767	0.441484864674011	0.485742592932888	0.451669471056709	0.388161307153755	0.470834514405514	0.355633743567075
Activated.CD8.T.cell	0.808949134699705	0.77044902849931	0.805122650287659	0.784486435729339	0.762501794640033	0.740044108409582	0.761825376671371	0.758571870979549	0.760417732592735	0.751763935379449	0.782874496348517	0.748785991825056	0.689782138137294	0.795718356096908	0.79023316411563	0.779261094681689	0.778878315252715	0.780582703646936	0.81186203373485	0.711370286865038	0.773002231284431	0.773158246474914	0.769591176577869	0.726225154753958	0.655334553792575	0.733396343738418	0.69623564662779	0.752796327210321	0.729282127801023	0.682960908194073	0.677850838073848	0.726913219850344	0.720922199473251	0.72768403162193	0.682182686009549	0.668337356254692	0.695074820589561	0.728872876264583	0.72379699927631	0.664586944554441	0.743134259335863	0.767974141688912	0.741093468521145	0.775708075385359	0.728465039994212	0.737404881859147	0.783605573356223	0.781299870883517	0.699692571492924
Activated.dendritic.cell	0.58019959581799	0.548119081785519	0.543522366079749	0.565703572918763	0.546983505613587	0.602221184311423	0.567392833170024	0.596089900983364	0.56005224412953	0.587235863955102	0.542545786735359	0.634282783188298	0.566336116658167	0.527683437930333	0.556557756811437	0.565927718486395	0.541852692966058	0.57370032285268	0.505487087009006	0.545113671265422	0.549357229082263	0.58184452960543	0.543384128493829	0.551202724719855	0.603030449426808	0.566549666541242	0.555366161472507	0.513831341903205	0.559164543251157	0.512124800187292	0.518372684065921	0.549826061015675	0.539453247865625	0.543420453103221	0.586769089732165	0.627104551774652	0.519481422566895	0.561910446163717	0.558392594737983	0.552623001088374	0.529773855502605	0.536837999298371	0.549426745858668	0.562990476216951	0.56213684839407	0.55481481322495	0.549024533810337	0.551840327467849	0.638867173430589
CD56bright.natural.killer.cell	0.401180587121589	0.41785876349521	0.405000858750344	0.387689861487998	0.448334510225899	0.387880897342708	0.451979575020405	0.391597191946582	0.436597142664349	0.431251518539517	0.390718067303783	0.417745643342265	0.421664880725919	0.409020567332047	0.385246889216269	0.424970085504293	0.468521056417754	0.462561259058614	0.406582352468328	0.442391497345518	0.422084724727623	0.433388590661194	0.440628143407078	0.377932346781493	0.398753908720493	0.404297090911795	0.420660009238698	0.409867170015015	0.443075589956947	0.479304258521996	0.436805757113935	0.417456705420266	0.411049353793539	0.449672631552299	0.427608376533352	0.438551826006241	0.423265408365625	0.447962082468804	0.38171775022771	0.433510085023896	0.412229405426227	0.419430932574035	0.405321649172708	0.423626340944993	0.444629131929146	0.455608300383821	0.460836786992337	0.430909632158451	0.445597055677574
CD56dim.natural.killer.cell	0.474350179183809	0.460925672347764	0.49366194815233	0.486112734111974	0.480958945931852	0.464674962006014	0.467626365001696	0.445960384031429	0.484716284426832	0.460139628344842	0.478576131144294	0.481136769566564	0.435836944176444	0.481841496386757	0.463607029905598	0.498379732445131	0.456635960034456	0.511177517407687	0.508107518398555	0.513847712522945	0.47000694864892	0.462378058028461	0.534810444631754	0.463975798509048	0.50370652980366	0.448483408414389	0.517612795281176	0.460673405787113	0.471185852468809	0.474628941103074	0.500052117936762	0.468897346018884	0.46573238991731	0.475025081254702	0.444914180458716	0.497395595478606	0.52099221466244	0.543763426466546	0.461046023270213	0.469015476995377	0.485054336171613	0.48297459983458	0.489686772248655	0.506271798535819	0.463948989404978	0.45933926992612	0.458820837637981	0.515773830949524	0.4805138417706
Eosinophil	0.369731471739432	0.433279712998977	0.333299354423648	0.311100161421818	0.342042905003303	0.376161696717414	0.372979507903492	0.371624775178061	0.340367671720178	0.34419658987121	0.347621457430856	0.352822004592591	0.309782213637567	0.281153680665672	0.317436832124893	0.293480092620509	0.301783347523718	0.341893535746027	0.362799641718784	0.285448573927378	0.341667894620636	0.368745919288566	0.314010059839718	0.274006297575329	0.36831971928895	0.322026833411469	0.299975652642187	0.32079794790995	0.370061274153067	0.384810742659038	0.29794174500961	0.366442349247346	0.362670246286561	0.338456289432153	0.353766652633476	0.35927004988051	0.307288008455559	0.318269711635342	0.318175462194881	0.307012606193047	0.314006853542803	0.352171434653358	0.397531960072571	0.417711321189439	0.328103577554139	0.390251664246832	0.320290844879416	0.354287381871835	0.353468934288896
Gamma.delta.T.cell	0.52334094261181	0.512452196700543	0.533886694325288	0.51608880260653	0.512774758695338	0.500412742645276	0.530515255763134	0.487137602567026	0.522773362659374	0.477271418001261	0.509738821274472	0.50040571425869	0.480962165127526	0.522599170076347	0.519412131462304	0.503335086269833	0.496026847443933	0.487951546228332	0.470703550481218	0.461846928880443	0.495495079404196	0.505005196855254	0.482071129745041	0.534520008110534	0.442429851158654	0.464184883604465	0.465218119152458	0.473551245516494	0.459817959031147	0.455571291838256	0.462340687256674	0.44853504922085	0.482459594091648	0.455176727414429	0.46992805144625	0.477752696438536	0.470307365418908	0.456143452150585	0.45490188630692	0.436807956000871	0.460446467669759	0.497523016884726	0.490372601776728	0.519435373436845	0.504119210073926	0.458673134253796	0.505126165077293	0.539288319421412	0.480357419498901
Immature.B.cell	0.459937554489749	0.560462623361442	0.432043376074275	0.481851081271773	0.472796817814083	0.43944024595141	0.446832596617079	0.569207066273295	0.512691206769652	0.462915824387683	0.548984995706973	0.439964373487172	0.55427925127469	0.531370797470205	0.493879498137336	0.546167844665591	0.429315086299804	0.442896901752557	0.436270313002129	0.560800879815656	0.552966853514947	0.495011061280859	0.398810327201129	0.530308657295636	0.428824508734616	0.558430942557135	0.504024593057821	0.510531055965609	0.508246518457281	0.563820310440417	0.535074608051243	0.453603868867858	0.534480011639977	0.438026729839251	0.466974792224522	0.423617606956386	0.536705402569337	0.477483863886864	0.428955860415725	0.504273290948032	0.458577665765994	0.577450319745345	0.477941556483114	0.449244055923933	0.490446927926532	0.551954780781578	0.457619592436056	0.46705334411894	0.341575492710867
Immature.dendritic.cell	0.570485683356684	0.556876356988868	0.538498170688679	0.58018717003128	0.509568443183496	0.555822380742766	0.538034758068364	0.565182615543194	0.547856172023488	0.569502160187751	0.572385278076463	0.563713783574575	0.551983634683553	0.551620847639189	0.54122183595411	0.562061004076064	0.492347118440971	0.551022061999959	0.537273852611774	0.525308822253735	0.544014834415323	0.561387150682156	0.590912230726176	0.541544372766662	0.533350366012587	0.555258513453544	0.549590370033746	0.539245969883525	0.556163125358651	0.553518929961455	0.5330612417114	0.531946683533276	0.547528084880509	0.561032084364782	0.539190250613704	0.530083526844841	0.490015896844911	0.516966165154045	0.573792974002917	0.525675520066055	0.53526558724809	0.533501748171062	0.552388158648792	0.563214153266558	0.584778841404776	0.562857791853075	0.567629921066958	0.520585490977481	0.564258917378121
MDSC	0.923099897972849	0.907962957842301	0.92335034648535	0.931282032513937	0.916998015270401	0.919904825095067	0.920996991147593	0.93747997164234	0.936008790106517	0.922879377568055	0.925594983899074	0.920613681750561	0.938110695917864	0.926123116947727	0.934564278617114	0.919031636095408	0.90978769224851	0.925016973765848	0.914605211339467	0.95046912665685	0.91614851467205	0.906102251513845	0.926215603678129	0.931704611480392	0.941156016857591	0.939282113878243	0.934011440703714	0.931723304523114	0.933800599071176	0.939580945280155	0.923964443392277	0.93484102158248	0.941441744498235	0.930824277290166	0.931911063413534	0.950584735188059	0.921445104113963	0.916868093484025	0.917617418262542	0.965667466580948	0.943634684726448	0.922996577098033	0.909729672836052	0.924383526818135	0.919128879195497	0.934071503631556	0.924997833270286	0.926478296435635	0.944513437009439
Macrophage	0.63115495651431	0.682533170669502	0.632295396520908	0.613529685180948	0.610949556594233	0.633002014297325	0.681683420066218	0.652868484471044	0.667759271910749	0.6423144465535	0.615434412674598	0.642777331169108	0.666692729995655	0.64094255061869	0.643365792274061	0.639501316089568	0.662784037180008	0.685781125807756	0.617500904711039	0.647390619856107	0.645825654271059	0.662491762247394	0.629869599966705	0.631643776144578	0.670289344602177	0.663534996125721	0.633244806772175	0.614850373707218	0.668360446747635	0.65167611618388	0.646294122950683	0.657458880332751	0.648359521808635	0.630822737645922	0.696238001900539	0.663745715603476	0.634644710896966	0.640622866329452	0.63709142383587	0.631319025420238	0.650668690856583	0.645501100982914	0.645243510889916	0.667384003845155	0.608360115924049	0.685249552570541	0.670060150440929	0.63290821486448	0.679281062384372
Mast.cell	0.52613266502272	0.536226520915307	0.442592222702082	0.500930608160979	0.44457338950806	0.517537323600902	0.534525165351136	0.542593070461152	0.49150926462591	0.536888872765933	0.505886450670611	0.522876582145221	0.519732366667917	0.485559873571988	0.539165239829151	0.481511397936579	0.434175832721216	0.547749018591793	0.495512816201499	0.44861283427389	0.467484434180071	0.529122504961997	0.515183823870393	0.455964207309489	0.545122624069543	0.487710214441782	0.501070679399419	0.463446472771232	0.591442693443107	0.467125979219449	0.545906306256902	0.460252799884649	0.495602447695167	0.541288979590539	0.564223073294417	0.541833828695	0.481466935517586	0.492296094541821	0.572464527702503	0.407746109087615	0.434956723477283	0.519552361285853	0.528280400698278	0.498273374430534	0.538717503708926	0.505269569019047	0.565591109340375	0.538051776024229	0.517971129532895
Monocyte	0.878222078080206	0.839235051558341	0.862572419259722	0.854935930086764	0.859446648037177	0.885503277206826	0.88257278312349	0.879524208167876	0.894800133034962	0.864829290016639	0.871528820408123	0.853434939545352	0.904924411422254	0.8566086430649	0.871039037452764	0.844795014152957	0.897092480331723	0.894057873685823	0.844611373214765	0.887430890585176	0.86460028219719	0.880817479278906	0.853623969324772	0.871335248378293	0.888988737081455	0.885088672553052	0.886743950729777	0.861805675701587	0.893606520555022	0.894187098558686	0.898968888267703	0.892475651871848	0.889426277889852	0.866671417310526	0.905140362041349	0.900510300117012	0.916182511089167	0.892701831594893	0.86100960615073	0.872824475802316	0.895053950141503	0.850605663053961	0.88512183502261	0.899386700642161	0.858709781580202	0.856088601491609	0.890149227738878	0.866244266637606	0.911206439703819
Natural.killer.T.cell	0.268908283713805	0.199093485885637	0.225274814800759	0.265331262714072	0.251457101813695	0.25046335597009	0.250378320664563	0.257084519309032	0.267108801518232	0.28687558342889	0.268185663455096	0.301563698596365	0.206979894223212	0.258237829557824	0.269809098061663	0.266507545946553	0.165595817714077	0.275217773511705	0.21189376885561	0.249326778253231	0.225974812084054	0.261859627292892	0.294001836365847	0.230512770584281	0.276211956379739	0.250286740253169	0.241132072600658	0.232932844727896	0.265744261687442	0.244313718217099	0.259318721234405	0.251764341241488	0.241207701822156	0.257298256293691	0.280505864985715	0.239683421663551	0.262976172402436	0.276875383160824	0.254100911763244	0.27130743852625	0.250200941891468	0.244057180225424	0.284199000298664	0.267302565576158	0.26397416378216	0.22123497203416	0.24696222798208	0.279496348675977	0.277628471430282
Natural.killer.cell	0.296218447720843	0.310987272349544	0.2829287315625	0.296609011790277	0.306611017132961	0.350166253704306	0.291039277643741	0.311638796039405	0.324332983216773	0.318053570619343	0.293073918496447	0.315786519489348	0.295419390726067	0.267874815274747	0.251115588269019	0.316777673871014	0.286846151052591	0.308147863133698	0.273454528737042	0.327748453291174	0.280781845895904	0.284083227692634	0.273473677804763	0.306507181371171	0.338821391080318	0.269755313283713	0.300225178152853	0.281506844595193	0.295440710283768	0.293200849123337	0.293522110660272	0.309052144502639	0.290544056644718	0.310387248434997	0.325888670767569	0.334076887088089	0.300732583647826	0.309518245576568	0.306080980479791	0.324282063145113	0.323895381555478	0.304479582096779	0.290996424639952	0.276214576359206	0.292351757339585	0.317243733086655	0.297099218060877	0.29548262428295	0.3243673343251
Neutrophil	0.711745496805493	0.708863849736549	0.655893348756412	0.795392563143931	0.734352744814139	0.801384842993379	0.732702873545981	0.758741102081687	0.795966714975176	0.851379445454328	0.732621182271139	0.882468127227054	0.69329791261941	0.675907454264688	0.737259754826931	0.705164485762897	0.683507436651935	0.753178398849726	0.687757123973959	0.745119349448831	0.726100689147939	0.78426595915672	0.772889788244672	0.749686176560681	0.818691212567557	0.704176616317651	0.767090296654704	0.692050492931884	0.779130398178222	0.714363410927583	0.70345583549729	0.718224818363218	0.779373923019194	0.792938034769131	0.770928734405722	0.881162929847392	0.718536126767595	0.702320924338222	0.77762501952033	0.782774397883437	0.711708849133951	0.711968878778221	0.815843418418992	0.736880383640221	0.722439899825588	0.632661764199102	0.676756968775906	0.757758221179112	0.812943972384384
Plasmacytoid.dendritic.cell	0.713493780294039	0.687680676232993	0.676231262392468	0.713842364757623	0.667184041775129	0.716168309297036	0.700260030528658	0.703466963642476	0.711723531838803	0.744040495297116	0.684543012884219	0.726026563949724	0.689239390088832	0.663195400820346	0.673485056303403	0.726047623174727	0.721723183914634	0.722014389136339	0.668902004883815	0.729983461631825	0.718651764692967	0.686871595173388	0.701015588459768	0.664219248222313	0.714669201247546	0.69114924974852	0.68953595914078	0.676633824706336	0.666033260922528	0.705901851654672	0.701317964241385	0.690997783081191	0.689857186730952	0.692474210988254	0.693842511800311	0.72203029070152	0.699342401835513	0.711185827510529	0.691090960623024	0.689762708434988	0.691017935173714	0.695284419317389	0.711036933714791	0.713142008664096	0.650137904782961	0.670840907881384	0.685099206478031	0.693870076797793	0.700657546916804
Regulatory.T.cell	0.514651121547122	0.474155564943713	0.456138561562979	0.483048701503078	0.454667414667774	0.466873857704366	0.506288451520294	0.455003422292996	0.430149463935625	0.446516035223126	0.48215125172306	0.453243215317836	0.487866833175955	0.493038329456156	0.49606247022742	0.476407432716975	0.531213579803029	0.489395466070747	0.49364424737695	0.508607378115903	0.46607597250578	0.490168790831034	0.448929257724237	0.500884629564415	0.462605365765535	0.501673723689393	0.461653331985539	0.494157388651509	0.506849188110089	0.500785816910457	0.485574015993307	0.442911949425374	0.493892830621761	0.463661158833495	0.563572692357967	0.429123192895141	0.465410354359114	0.484110305303693	0.513465423741778	0.504425961859629	0.489632272245773	0.453744994138597	0.456560251983108	0.478125139001247	0.513913144589538	0.443158807212666	0.533317325455143	0.461669174049406	0.48501601150844
T.follicular.helper.cell	0.430377039957143	0.430875899834823	0.43229992540949	0.456153715586109	0.417280501517006	0.415079105061894	0.493815387269433	0.437027221007198	0.418083159996563	0.463629849503934	0.447429011982139	0.465198925654245	0.4610679773582	0.508918793123663	0.452664595249394	0.469387114845439	0.445584498852782	0.459008894413121	0.441698420031102	0.4590136050765	0.454262106695843	0.406880632590482	0.429740994393024	0.429980483059014	0.417102543311998	0.429789109739692	0.452394154406736	0.452052878315987	0.453450132723514	0.4152113151014	0.43675059790219	0.42959864462547	0.434990414702397	0.42534452610975	0.443741865532468	0.444048129514101	0.434722701050129	0.464668712783223	0.395868519270404	0.444047185730552	0.426674903155381	0.44811643001054	0.416478407012871	0.44341282544653	0.429940853112921	0.398458910377398	0.455473167921231	0.471710617766276	0.446849778944738
Type.1.T.helper.cell	0.381295051081774	0.406746821880261	0.385226688098014	0.405824914233669	0.377164129570256	0.408543220448094	0.389347653755581	0.371952187148468	0.371944188476381	0.397856196387484	0.402147491480037	0.382743301973792	0.380999416118471	0.393988343719143	0.395439770870599	0.397343614181424	0.357035086279751	0.377474968104089	0.37560679692799	0.374574565610633	0.381468113792358	0.400593358622971	0.381420976076502	0.381942866944583	0.37752374935763	0.394731245784498	0.385348135086614	0.408250343772077	0.397997174727016	0.407059172350168	0.357458692214194	0.384146656702296	0.388685038067004	0.378434677215002	0.368782953831469	0.384640238054609	0.356317905498173	0.365590184004657	0.380848620829642	0.37337889345127	0.380426675407749	0.392999020295929	0.380824097113784	0.383693472794021	0.39000185055517	0.360514295042813	0.356480809170828	0.39720799875396	0.378128568019249
Type.17.T.helper.cell	0.0901555968363262	0.0792336846443954	0.186547931142602	0.187317494412617	0.218457180940633	0.0755894079751646	0.113251366981092	0.223539298739702	0.176442440064685	0.143243472809755	0.152402793487346	0.160318129292002	0.115118229261397	0.221845949253712	0.167054420327886	0.171998378640521	0.21895392916888	0.17531767255689	0.188563961338522	0.0784264562437267	0.149694844631926	0.101525830703639	0.132907776645431	0.145698602257617	0.18271898890044	0.12582024564629	0.124310613689486	0.146068278993552	0.171916510281046	0.0834979117418759	0.142356375367237	0.0960056380069236	0.134082560088965	0.137221823585024	0.152278610727176	0.169960633820389	0.10363482286375	0.128061752763055	0.0955501888019653	0.10556776020747	0.13433628241293	0.210795843857795	0.157545901730418	0.159987902412747	0.0944402651954153	0.104672787252078	0.145196601191768	0.172321317886264	0.157083874727105
Type.2.T.helper.cell	0.116398051308699	0.075601277143715	0.08216642251292	0.119730596619398	0.113515190886247	0.0919695315704396	0.124775436880735	0.106529151091144	0.045041613701201	0.135672953663425	0.145855772348265	0.10216867972436	0.076467908057751	0.0957787426992119	0.144823233043156	0.0836978712807744	0.103645092500333	0.109380614405546	0.111459880764791	0.123914985372398	0.118587786286209	0.106173559072065	0.130763202310809	0.0990797743081979	0.0370024101049761	0.0901750060343793	0.129221298831396	0.129964232392884	0.0918825034171338	0.0684382888209971	0.0812543846439338	0.0902347827493223	0.127798806146506	0.108726125565656	0.0846359981749334	0.0900364227912187	0.0175477705756648	0.0894755566671962	0.072155931891861	0.0897602862425816	0.125966699785083	0.084840205245718	0.0811880005345398	0.081635322198726	0.0984736252778082	0.139337542257306	0.178530874959062	0.0646231354169414	0.087821363644697
Effector.memory.CD4.T.cell	0.909057154783629	0.916817303293272	0.947774249497163	0.913753498859949	0.896774527620632	0.875453532859549	0.894077491847848	0.893871107639436	0.922332101427831	0.866577522884561	0.944924399275851	0.857515650795806	0.900714005425337	0.962567405145081	0.92138815342734	0.9110968505918	0.922461841805885	0.8814706240954	0.933249531223371	0.895129067907696	0.893762896246054	0.885720781113818	0.930791699507005	0.929592861147303	0.810161789397451	0.911726740949503	0.893495464026266	0.961086073140972	0.907299296517343	0.908317487438903	0.930611724263423	0.940132881114375	0.940165308821165	0.92316545307394	0.821157097518987	0.861316133027637	0.874554214928748	0.956174357379216	0.898830995876967	0.78025783619191	0.891189875388003	0.926314369976269	0.852915801262663	0.919334559559536	0.915505390930079	0.923469377823276	0.939322901843334	0.880042358496963	0.847339629463325
Memory.B.cell	0.471983844922091	0.607360960248028	0.431687759344976	0.437195013552989	0.483917050919465	0.431629114640965	0.447257976143318	0.564147658211545	0.550992230144209	0.413640358619183	0.592430186105318	0.417454850471317	0.601089460891715	0.612939167336924	0.554722898919709	0.56754114931425	0.441479569597754	0.404021192226839	0.495742238469269	0.53091488062146	0.585971281910812	0.488549509946918	0.30685878336625	0.559846020033782	0.312046591903492	0.514596216172428	0.469610220387679	0.567503894964633	0.514696166090164	0.562440217965784	0.485333129862057	0.453287719700885	0.595312708811423	0.370052596376044	0.323385450605325	0.349375441187872	0.537648938170578	0.500015851345087	0.40365187073946	0.529453086638128	0.507151831312071	0.628488647121856	0.475552527103174	0.458478293958736	0.516918157496534	0.579906101660982	0.418943586474425	0.507207214009643	0.244945472132018
Central.memory.CD4.T.cell	0.819449193322763	0.795984635613186	0.822685427328611	0.789476248476537	0.739863198184822	0.710369003128512	0.721005094529479	0.72065178893345	0.790921274615703	0.754361778728382	0.813330805462256	0.73388446916525	0.670148939001269	0.805182546395399	0.7850414288435	0.820252102333894	0.715481512125157	0.765331421087945	0.808546261246209	0.748888215517384	0.754918523609369	0.777889793193417	0.814180239194211	0.751697606774245	0.646493546296716	0.774023656094217	0.708286099558399	0.827470331110652	0.720038143905503	0.70386826752385	0.697558098549396	0.779049853371693	0.787889036490707	0.77263135842638	0.681028608569053	0.664758573258455	0.682357875723702	0.807659603570332	0.773827392865269	0.614541055575553	0.770985946961075	0.780361916737152	0.753641394273847	0.766663558295467	0.782259000400242	0.734830703023665	0.790111996722976	0.772139084178156	0.675883502835628
Central.memory.CD8.T.cell	0.687793686055252	0.685235667540987	0.706773243116488	0.692246525871671	0.67306303798342	0.655647322492197	0.655063252855113	0.641874692824227	0.664067895747115	0.676849884557636	0.689098308909475	0.678982354917375	0.626738204747454	0.66572506332504	0.664881663546997	0.6820390000297	0.614250927402773	0.634967865502107	0.672857652406923	0.66300631491717	0.647383434035553	0.669797325995186	0.699310642481343	0.653757409912246	0.58240263052676	0.642841358994359	0.638088127213336	0.708489357422355	0.646901991661344	0.702590734329091	0.619430087106584	0.707856480723893	0.685110024117313	0.713528051071247	0.6173342945778	0.654222048935859	0.621607577033529	0.710112233725683	0.649193822494474	0.63321340208918	0.680231849973472	0.669089003267664	0.688894038251584	0.661472726208262	0.611120034231503	0.587140265480997	0.663738320453296	0.669658379202104	0.630971815831219
Effector.memory.CD8.T.cell	0.824212234124617	0.804009241880302	0.824152222062225	0.802227885058468	0.834370367191025	0.775081446934017	0.780562706647273	0.81398727547727	0.832161468670898	0.750157522473038	0.843038719100757	0.808243712799664	0.800398317093139	0.784007709912228	0.84068747530768	0.816741112361992	0.74969522302444	0.792164556244223	0.801297765113853	0.746143208800921	0.801935283602143	0.80559425766037	0.820603527177023	0.785448563108023	0.706052832299213	0.778882934029739	0.748558475391258	0.81002956030692	0.800610189211277	0.745346526939036	0.704226941572257	0.796689132955392	0.785169411399357	0.828477258681358	0.760054068795406	0.78579995045667	0.716965716529097	0.734991591072066	0.787716648681775	0.761537916317102	0.810992484455318	0.814665839760733	0.782195546353252	0.820822768611516	0.779479188652988	0.807400693951752	0.805073951772788	0.82805523328762	0.759914598637293
[truncated: 200 more columns]
