# Supplementary material for: Development and validation of immune-based biomarkers and deep learning models for Alzheimer’s disease
Source: Front Genet. 2022 Aug 22;13:968598. doi: 10.3389/fgene.2022.968598 (PMC9441688; doi:10.3389/fgene.2022.968598)
Supplement: Supplementary file 7 [file Table7.XLS]

Cell	pvalue
Activated.B.cell	0.035817139	down
Activated.CD4.T.cell	0.002019222	down
Activated.CD8.T.cell	1.03E-07	down
CD56dim.natural.killer.cell	0.001333322	up
Gamma.delta.T.cell	0.001044382	down
MDSC	1.33E-07	up
Monocyte	0.037256659	up
Natural.killer.T.cell	0.001051003	up
Regulatory.T.cell	0.018477486	up
Effector.memory.CD4.T.cell	0.029710421	down
Central.memory.CD4.T.cell	6.86E-05	down
