# Supplementary material for: Development and validation of immune-based biomarkers and deep learning models for Alzheimer’s disease
Source: Front Genet. 2022 Aug 22;13:968598. doi: 10.3389/fgene.2022.968598 (PMC9441688; doi:10.3389/fgene.2022.968598)
Supplement: Supplementary file 8 [file Table8.XLSX]

## Sheet: Sheet1
The output results of the neural network model
error	18.8628
reached.threshold	0.00999935
steps	84993
Intercept.to.1layhid1	21.0427
MRPL51.to.1layhid1	115.449
NDUFA1.to.1layhid1	-45.3015
NDUFS5.to.1layhid1	-44.1526
RPS25.to.1layhid1	27.1119
SHFM1.to.1layhid1	-59.5898
RPA3.to.1layhid1	-77.691
MAGOH.to.1layhid1	-82.1556
Intercept.to.1layhid2	-11.2673
MRPL51.to.1layhid2	-23.5433
NDUFA1.to.1layhid2	4.65854
NDUFS5.to.1layhid2	-5.4492
RPS25.to.1layhid2	82.2159
SHFM1.to.1layhid2	-19.341
RPA3.to.1layhid2	-202.046
MAGOH.to.1layhid2	-206.638
Intercept.to.1layhid3	-3.66458
MRPL51.to.1layhid3	-37.3157
NDUFA1.to.1layhid3	-6.6231
NDUFS5.to.1layhid3	58.9881
RPS25.to.1layhid3	-6.9493
SHFM1.to.1layhid3	-40.087
RPA3.to.1layhid3	27.6295
MAGOH.to.1layhid3	-25.5145
Intercept.to.1layhid4	-58.2744
MRPL51.to.1layhid4	455.824
NDUFA1.to.1layhid4	187.136
NDUFS5.to.1layhid4	79.9408
RPS25.to.1layhid4	-139.196
SHFM1.to.1layhid4	-173.951
RPA3.to.1layhid4	162.091
MAGOH.to.1layhid4	-495.212
Intercept.to.1layhid5	-4.101
MRPL51.to.1layhid5	-34.2924
NDUFA1.to.1layhid5	-16.0485
NDUFS5.to.1layhid5	68.913
RPS25.to.1layhid5	-1.00891
SHFM1.to.1layhid5	-21.8744
RPA3.to.1layhid5	-16.7035
MAGOH.to.1layhid5	-29.9951
Intercept.to.0	0.286242
1layhid1.to.0	-2.17915
1layhid2.to.0	1.90995
1layhid3.to.0	-13.0615
1layhid4.to.0	0.727711
1layhid5.to.0	28.1156
Intercept.to.1	0.7139
1layhid1.to.1	2.18056
1layhid2.to.1	-1.91148
1layhid3.to.1	13.0625
1layhid4.to.1	-0.727839
1layhid5.to.1	-28.1195
