# Supplementary material for: Development and validation of immune-based biomarkers and deep learning models for Alzheimer’s disease
Source: Front Genet. 2022 Aug 22;13:968598. doi: 10.3389/fgene.2022.968598 (PMC9441688; doi:10.3389/fgene.2022.968598)
Supplement: Supplementary file 9 [file DataSheet1.CSV]

CTL	AD	DEGs	CTL|AD	CTL|DEGs	AD|DEGs	CTL|AD|DEGs
AKAP7	ADAM8	RPL36AL	ABCE1	ATP5C1	HSPA8	ACAT1
ARHGAP1	ARID3A	CETN2	ACADM	CD52	PADI4	ANAPC13
ASPSCR1	ATP6V0B	ATP6V1E1	ACTR10	LAMTOR3		ANXA1
ATP5D	BEST1	RPS27A	ACTR6	LY96		ASNSD1
BCLAF1	CHST15	UFC1	ANAPC10	RPL27		ATP5EP2
BNIP2	CSF3R	GNL2	APIP	RPS3A		ATP5F1
BTBD10	CSNK1D	AIF1	ATP5L	RSL24D1		ATP5I
CAB39	DENND3	ARPC3	BRIX1	TPT1		ATP5J
CCPG1	DYSF	ZMAT2	C14orf2	VBP1		ATP5O
CD58	ELL	CREBRF	CCDC59			ATP6V1D
CKS2	FAM53C	CDC26	CCDC90B			ATP6V1G1
COMMD10	FLOT2	SOD1	CCT2			BEX2
CRBN	FRAT1	SSBP1	CETN3			C11orf1
CXXC1	GAB2	UQCRHL	CISD1			CASP1
DCP2	IGF2R	CMTM2	CKS1B			CCDC53
DCUN1D5	IQSEC1	ATP5J2	CLNS1A			CD3D
DDX3X	ITPRIP	VPS9D1	COMMD8			CEBPZ
DDX56	LILRB3	LDHB	COPS4			CHMP5
DENND1C	MANSC1	SYF2	COQ5			CMC2
DFFA	MTMR3	NOP10	CWC27			COMMD3
DMAP1	NCF4	LINC00936	CWF19L2			COMMD6
DOCK11	NLRP12	GMFG	DCTN6			COPS5
EML3	NOTCH1	MYL6	DPH5			COX16
FAM160B1	PACSIN2	HMGB2	DPY30			COX17
FAM96A	PFKFB4	RYBP	DYNLT3			COX7A2
FBXO33	PGD	C14orf166	EEF1E1			COX7B
FOXN2	PHC2	RNA28S5	EIF2A			COX7C
GCA	PILRA	HDDC2	EMG1			CWC15
GMPPA	PLPPR2	CNBP	FXR1			DBI
GNAI3	RASGRP4	ITGAM	GEMIN6			DNAJA1
GNG10	RBM23	NACA	GGPS1			DNAJC8
GPI	RERE	FGL2	GNL3			DPM1
GSKIP	SLC11A1	NBEAL2	GPBP1			EEF1B2
HAUS7	SLC16A3	HK3	GTF2F2			EIF3E
HIGD1A	SLCO3A1	HELZ2	IAH1			ENY2
HSPA14	SSH2	RPS20	LSM5			ERH
IDH3G	STK40	RPL5	LSM7			GIMAP7
IKBKE	TALDO1	SNHG5	LYRM2			GTF2B
JAK2	TSEN34	PGGHG	MED7			GTF2H5
KIAA1551	ULK1	RBX1	MITD1			GZMA
7-Mar	XPO6	LPAR2	MPHOSPH10			H2AFZ
MCEE		SHKBP1	MRFAP1L1			HINT1
NDUFV1		FCER1A	MRPL21			HSP90AA1
NSMCE4A		CALM2	MRPL3			HSPB11
PAN3		TEX30	MRPL32			HSPE1
PCNX3		CKLF	MRPL35			IGBP1
PEX2		VAMP8	MRPL36			KLRB1
PNRC2		CLC	MRPL39			LARP7
PPM1B		DEK	MRPL40			LSM1
PRKAA1		LOC401357	MRPL50			LSM3
PSMD10		TXNDC12	MRPS21			MAGOH
RAB21		S100A12	MRPS23			MBD6
RAB5A		RGS2	MRPS28			MDH1
RANGAP1		S100P	MRPS31			METAP2
RB1CC1		MMP9	MRPS33			METTL5
REEP5			NAA20			MRPL22
RFWD2			NAE1			MRPL33
RGS18			NDUFAF2			MRPL51
RPL9			NFU1			MRPS18C
RPS29			NGDN			MRPS22
SLC30A9			NME1			MYL12B
SLC35A1			NUP37			NDUFA1
SLC5A6			PDCD10			NDUFA4
SLMAP			PIGF			NDUFB2
SNRK			PIK3CD			NDUFB3
SNRPA			PLRG1			NDUFS4
SPOUT1			POLE4			NDUFS5
SRGN			PPIL3			NIFK
ST8SIA4			PRICKLE4			NSA2
SUPT5H			PSMA2			OARD1
TBK1			PSMC6			PCMT1
TMEM167B			PTRH2			PFDN5
TNPO2			RARS			POLR3GL
TP53INP1			RDH14			PPA1
TRIM26			RIOK2			PPIAL4A
TRIM28			RPAP3			PPIG
VAMP7			RPL34			PRDX1
VCPIP1			RPL41			PSMA3
VPS4B			SAR1B			PSMA4
YPEL5			SH2D1A			PSMA6
ZDHHC17			SIPA1			PSMB1
ZFAND6			SMIM19			PSMC2
ZMPSTE24			SUB1			RPA3
ZNF22			TBC1D15			RPAIN
ZNF277			TCEAL8			RPF2
			TCEB1			RPL11
			TCTEX1D2			RPL17
			THOC7			RPL21
			TMBIM4			RPL23
			TMEM126B			RPL24
			TMEM60			RPL26
			TMEM97			RPL26L1
			TOMM5			RPL30
			TRAT1			RPL31
			UBE2E1			RPL35
			UBE2V2			RPL35A
			UBE3A			RPL39
			UCHL3			RPL4
			UPF3B			RPL6
			USP16			RPL7
			ZC3H15			RPS17
			ZCCHC17			RPS24
			ZCCHC7			RPS25
			ZNF302			RPS27
			ZNF816			RPS27L
			ZNHIT3			RWDD1
			ZSWIM8			S100A8
						SARNP
						SEC11A
						SF3B6
						SHFM1
						SLIRP
						SLU7
						SNRPB2
						SNRPD2
						SNRPG
						SNX2
						SRP14
						SRP19
						SS18L2
						SSB
						TAX1BP1
						TBCA
						TMA7
						TMCO1
						TMEM126A
						TOMM7
						TXN
						TXNDC17
						TYK2
						UQCRBP1
						UQCRH
						UQCRQ
						VPS29
